# Supplementary material for: Multi-omics unveils tryptophan metabolic pathway as a key pathway influencing residual feed intake in Duroc swine
Source: Front Vet Sci. 2024 May 29;11:1403493. doi: 10.3389/fvets.2024.1403493 (PMC11168206; doi:10.3389/fvets.2024.1403493)
Supplement: Supplementary file 1 [file Table_1.XLSX]

## Sheet: phylum
	Pvalues	FDR	Statistics(LRC VS HRC)
Firmicutes	2.1573e-05	0.00028045	6.2552
Fusobacteria	0.0011992	0.0077949	-4.2461
Bacteroidetes	0.0018289	0.0079254	-3.6524
Lentisphaerae	0.0064682	0.021022	-3.4789
Proteobacteria	0.017365	0.040838	2.8127
Actinobacteria	0.018848	0.040838	2.809
Synergistetes	0.030961	0.057498	-2.5188
Elusimicrobia	0.30849	0.44579	-1.0786
Not_Assigned	0.31524	0.44579	-1.0434
Deferribacteres	0.34291	0.44579	0.99196
Euryarchaeota	0.5853	0.69172	0.56427
Spirochaetes	0.84982	0.88183	0.1928
Verrucomicrobia	0.88183	0.88183	0.15081

## Sheet: class
	Pvalues	FDR	Statistics(LRC VS HRC)
Clostridia	7.9288e-05	0.0015858	5.9536
Fusobacteriia	0.0011992	0.011043	-4.2461
Bacteroidia	0.0016564	0.011043	-3.7004
Erysipelotrichia	0.0038535	0.019267	3.7624
Betaproteobacteria	0.0051394	0.020557	-3.3488
Oligosphaeria	0.0064682	0.021561	-3.4789
Deltaproteobacteria	0.0078712	0.022489	-3.1531
Gammaproteobacteria	0.012855	0.032136	3.0077
Actinobacteria	0.018848	0.041886	2.809
Synergistia	0.030961	0.061921	-2.5188
Bacilli	0.06742	0.12258	2.0766
Not_Assigned	0.10674	0.1779	1.7055
Thermoplasmata	0.22608	0.34782	-1.2541
Elusimicrobia	0.30849	0.42353	-1.0786
Negativicutes	0.31764	0.42353	1.0285
Deferribacteres	0.34291	0.42864	0.99196
Methanobacteria	0.43506	0.51183	0.81603
Verrucomicrobiae	0.81449	0.86338	0.23818
Spirochaetia	0.84982	0.86338	0.1928
Epsilonproteobacteria	0.86338	0.86338	-0.17518

## Sheet: order
	Pvalues	FDR	Statistics(LRC VS HRC)
Clostridiales	7.92e-05	0.0017415	5.9546
Fusobacteriales	0.0011992	0.012147	-4.2461
Bacteroidales	0.0016564	0.012147	-3.7004
Erysipelotrichales	0.0038535	0.021194	3.7624
Burkholderiales	0.0051394	0.021546	-3.3488
Oligosphaerales	0.0064682	0.021546	-3.4789
Desulfovibrionales	0.0068554	0.021546	-3.2508
Enterobacteriales	0.013018	0.035799	3.0002
Coriobacteriales	0.018848	0.046074	2.809
Synergistales	0.030961	0.068113	-2.5188
Lactobacillales	0.06742	0.13484	2.0766
Not_Assigned	0.10699	0.19615	1.7053
Methanomassiliicoccales	0.22608	0.3826	-1.2541
Elusimicrobiales	0.30849	0.46588	-1.0786
Selenomonadales	0.31764	0.46588	1.0285
Deferribacterales	0.34291	0.47151	0.99196
Pasteurellales	0.42069	0.53174	0.83754
Methanobacteriales	0.43506	0.53174	0.81603
Verrucomicrobiales	0.81449	0.8848	0.23818
Spirochaetales	0.84982	0.8848	0.1928
Campylobacterales	0.86338	0.8848	-0.17518
Aeromonadales	0.8848	0.8848	-0.14706

## Sheet: family
	Pvalues	FDR	Statistics(LRC VS HRC)
Bacteroidaceae	0.0001802	0.0063071	-5.584
Fusobacteriaceae	0.0011992	0.020986	-4.2461
Oligosphaeraceae	0.0064682	0.027524	-3.4789
Sutterellaceae	0.0051394	0.027524	-3.3488
Desulfovibrionaceae	0.0068554	0.027524	-3.2508
Rikenellaceae	0.014223	0.045256	-2.8354
Synergistaceae	0.030961	0.067726	-2.5188
Helicobacteraceae	0.05021	0.10337	-2.2536
Prevotellaceae	0.22834	0.36328	-1.2569
Methanomassiliicoccaceae	0.22608	0.36328	-1.2541
Elusimicrobiaceae	0.30849	0.43189	-1.0786
Not_Assigned	0.83541	0.90133	-0.21081
Succinivibrionaceae	0.8848	0.91082	-0.14706
Acidaminococcaceae	0.97644	0.97644	-0.030022
Spirochaetaceae	0.84982	0.90133	0.1928
Verrucomicrobiaceae	0.81449	0.90133	0.23818
Porphyromonadaceae	0.48965	0.57126	0.71632
Enterococcaceae	0.46264	0.55836	0.75052
Methanobacteriaceae	0.43506	0.54382	0.81603
Pasteurellaceae	0.42069	0.54382	0.83754
Deferribacteraceae	0.34291	0.46162	0.99196
Clostridiales	0.29204	0.42589	1.1007
Campylobacteraceae	0.28274	0.42589	1.1335
Peptococcaceae	0.20213	0.35373	1.3694
Peptostreptococcaceae	0.10789	0.20907	1.7388
Streptococcaceae	0.1135	0.20907	1.753
Clostridiaceae	0.019232	0.051778	2.7148
Veillonellaceae	0.023166	0.054054	2.7314
Lactobacillaceae	0.021231	0.053076	2.7828
Coriobacteriaceae	0.018848	0.051778	2.809
Enterobacteriaceae	0.013018	0.045256	3.0002
Eubacteriaceae	0.0070775	0.027524	3.2844
Lachnospiraceae	0.0047887	0.027524	3.506
Erysipelotrichaceae	0.0038535	0.027524	3.7624
Ruminococcaceae	0.0021562	0.025156	4.168

## Sheet: genus
	Pvalues	FDR	Statistics(LRC VS HRC)
Bacteroides	0.0001802	0.014056	-5.584
Bulleidia	0.002107	0.047042	3.7477
Fusobacterium	0.0021257	0.047042	-3.8722
Intestinimonas	0.0024424	0.047042	3.6888
Clostridium_XVIII	0.0031146	0.047042	3.7827
Sutterella	0.0036186	0.047042	-3.4335
Oligosphaera	0.0064682	0.061339	-3.4789
Desulfovibrio	0.0068554	0.061339	-3.2508
Eubacterium	0.0070775	0.061339	3.2844
Terrisporobacter	0.0089653	0.063638	3.2091
Subdoligranulum	0.0097547	0.063638	3.1825
Olsenella	0.010319	0.063638	3.2294
Ruminococcus2	0.010606	0.063638	3.1917
Alistipes	0.014223	0.079244	-2.8354
Clostridium_sensu_stricto	0.019232	0.083566	2.7148
Catenibacterium	0.019419	0.083566	2.7449
Escherichia	0.019528	0.083566	2.768
Turicibacter	0.019983	0.083566	2.8212
Lactobacillus	0.021231	0.083566	2.7828
Blautia	0.022056	0.083566	2.7365
Butyricimonas	0.022498	0.083566	-2.5296
Roseburia	0.025633	0.090882	2.6669
Allisonella	0.034957	0.11855	2.4782
Ruminococcus	0.041338	0.13435	2.2714
Clostridium_III	0.050104	0.14116	2.259
Helicobacter	0.05021	0.14116	-2.2536
Pseudobutyrivibrio	0.051892	0.14116	2.2394
Senegalimassilia	0.052482	0.14116	2.232
Gemmiger	0.054057	0.14116	2.2122
Collinsella	0.054293	0.14116	2.1528
Megasphaera	0.062128	0.15153	2.1289
Dorea	0.062168	0.15153	2.0051
Faecalibacterium	0.065202	0.15411	2.0854
Clostridium_IV	0.0695	0.15944	2.0101
Cloacibacillus	0.074226	0.16542	-1.9908
Clostridium_XlVa	0.096799	0.20973	1.8206
Streptococcus	0.1135	0.23926	1.753
Veillonella	0.11749	0.24053	1.7309
Anaerofilum	0.12175	0.24053	1.6624
Oscillibacter	0.12335	0.24053	1.6858
Faecalicoccus	0.13748	0.25307	1.6285
Butyricicoccus	0.13842	0.25307	1.6238
Clostridium_XlVb	0.13951	0.25307	-1.5477
Sporobacter	0.15417	0.2733	1.5277
Acetivibrio	0.17725	0.30724	-1.4633
Coprococcus	0.18517	0.31156	1.4234
Salmonella	0.18774	0.31156	1.4217
Peptococcus	0.20213	0.32556	1.3694
Pyramidobacter	0.20452	0.32556	-1.3608
Howardella	0.21377	0.33348	1.3134
Methanomassiliicoccus	0.22608	0.34577	-1.2541
Cellulosilyticum	0.23281	0.34921	1.27
Pseudoflavonifractor	0.23819	0.34994	1.2264
Parabacteroides	0.24227	0.34994	-1.2364
Campylobacter	0.28274	0.40098	1.1335
Prevotella	0.29688	0.41133	-1.0757
Mogibacterium	0.30059	0.41133	1.0809
Elusimicrobium	0.30849	0.41486	-1.0786
Anaerovorax	0.33281	0.43724	0.99638
Lachnospiracea_incertae_sedis	0.33633	0.43724	0.99294
Mucispirillum	0.34291	0.43848	0.99196
Coprobacillus	0.37516	0.47197	0.91028
Methanobrevibacter	0.43506	0.53864	0.81603
Enterococcus	0.46264	0.56385	0.75052
Edwardsiella	0.51475	0.6177	0.67581
Alloprevotella	0.53598	0.63343	0.63768
Flavonifractor	0.56851	0.66185	0.58428
Treponema	0.58977	0.6765	0.55615
Anaerosporobacter	0.64919	0.73387	0.46653
Romboutsia	0.66898	0.74544	0.43724
Odoribacter	0.69908	0.76801	0.39656
Pasteurella	0.80637	0.85852	-0.2493
Not_Assigned	0.8122	0.85852	0.24182
Akkermansia	0.81449	0.85852	0.23818
Anaerobiospirillum	0.8848	0.92019	-0.14706
Anaerotruncus	0.92067	0.9449	-0.10122
Phascolarctobacterium	0.97644	0.98561	-0.030022
Sphaerochaeta	0.98561	0.98561	0.018303
