# Supplementary material for: Multi-omics unveils tryptophan metabolic pathway as a key pathway influencing residual feed intake in Duroc swine
Source: Front Vet Sci. 2024 May 29;11:1403493. doi: 10.3389/fvets.2024.1403493 (PMC11168206; doi:10.3389/fvets.2024.1403493)
Supplement: Supplementary file 2 [file Table_2.XLSX]

## Sheet: Sheet1
Compound ID	Name	Formula	Molecular.Weight	Actual.RT	ESI	p.value	FDR	Fold Change	log2(FC)	VIP
4.083_436.0882	NA	C17 H16 N4 O10	436.088	4.083	POS	0.016839	0.14155	967.53	9.9182	1.5339
2.596_207.0529	4-(2-aminophenyl)-2,4-dioxobutanoic acid	C10 H9 N O4	207.053	2.596	NEG	0.029824	0.14872	152.63	7.2539	1.3227
3.18_205.0377	Xanthurenic acid	C10 H7 N O4	205.038	3.18	POS	0.0046155	0.096489	133.46	7.0603	1.7625
3.979_189.0427	4-hydroxy-2-quinolinecarboxylic acid	C10 H7 N O3	189.043	3.979	POS	0.024038	0.1632	115.16	6.8475	1.4604
3.182_223.0483	2-(carboxyacetamido)benzoic acid	C10 H9 N O5	223.048	3.182	POS	0.0045035	0.096489	100.92	6.6571	1.7664
2.592_270.0483	NA	C10 H10 N2 O7	270.048	2.592	NEG	0.006646	0.09526	94.899	6.5683	1.5945
4.062_162.0511	NA	C10 H10 S	162.051	4.062	POS	0.0047949	0.097203	94.341	6.5598	1.7565
9.883_388.2377	NA	C22 H33 Cl N4	388.238	9.883	NEG	0.023886	0.13922	89.612	6.4856	1.3682
4.082_207.0532	3-(2-oxo-2,3-dihydro-1,3-benzoxazol-3-yl)propanoic acid	C10 H9 N O4	207.053	4.082	POS	0.0062106	0.09823	86.894	6.4412	1.7148
3.83_154.0265	Gentisic acid	C7 H6 O4	154.026	3.83	NEG	0.036252	0.15807	80.567	6.3321	1.2809
4.081_306.978	NA	C8 H11 N3 O2 P2 S2	306.978	4.081	POS	0.002977	0.092662	76.556	6.2584	1.8287
4.087_310.0013	NA	C12 H11 N2 O2 P S2	310.001	4.087	POS	0.002188	0.088191	58.995	5.8825	1.8723
4.086_323.9806	NA	C10 H6 N4 O5 P2	323.981	4.086	POS	0.0023829	0.088895	53.285	5.7357	1.8605
9.096_416.277	NA	C22 H40 O7	416.277	9.096	NEG	0.019325	0.12682	40.053	5.3239	1.4098
9.701_373.2506	NA	C17 H35 N5 O2 S	373.251	9.701	POS	0.0029191	0.092662	34.578	5.1118	1.8316
4.79_161.0477	1,5-isoquinolinediol	C9 H7 N O2	161.048	4.79	POS	0.027052	0.17236	32.897	5.0399	1.4348
8.965_392.2535	NA	C18 H36 N2 O7	392.253	8.965	POS	0.014186	0.13583	25.911	4.6955	1.5675
5.513_314.1153	Flavokawain a	C18 H18 O5	314.115	5.513	POS	0.028981	0.17686	25.461	4.6702	1.4196
10.125_400.2821	NA	C22 H40 O6	400.282	10.125	NEG	0.007312	0.096433	24.925	4.6395	1.5795
7.456_166.1359	Dihydrojasmone	C11 H18 O	166.136	7.456	POS	0.0029731	0.092662	22.631	4.5002	1.8289
3.223_191.0582	5-hydroxyindole-3-acetic acid	C10 H9 N O3	191.058	3.223	NEG	0.026822	0.14353	21.567	4.4308	1.3448
5.23_247.1784	NA	C12 H25 N O4	247.178	5.23	POS	0.0026167	0.091665	21.301	4.4129	1.8473
10.121_390.2534	NA	C22 H35 Cl N4	390.253	10.121	NEG	0.0073129	0.096433	21.06	4.3964	1.5794
5.665_377.1107	NA	C18 H19 N O8	377.111	5.665	NEG	0.033136	0.15364	19.99	4.3212	1.3004
10.049_400.2821	NA	C22 H40 O6	400.282	10.049	NEG	0.028591	0.14799	19.6	4.2928	1.3316
9.915_734.5666	(7r)-4-hydroxy-n,n,n-trimethyl-10-oxo-7-(palmitoyloxy)-3,5,9-trioxa-4-phosphapentacosan-1-aminium 4-oxide	C40 H81 N O8 P	734.567	9.915	POS	0.015657	0.14024	18.884	4.2391	1.5483
9.977_359.2588	NA	C20 H38 Cl N O2	359.259	9.977	NEG	0.005955	0.093607	18.852	4.2366	1.6115
9.322_292.2401	9(z),11(e),13(e)-octadecatrienoic acid methyl ester	C19 H32 O2	292.24	9.322	POS	0.019284	0.15171	18.765	4.23	1.5066
7.633_382.3194	NA	C22 H42 N2 O3	382.319	7.633	POS	0.00091986	0.069026	18.047	4.1736	1.984
4.785_316.1307	Combretastatin a-4	C18 H20 O5	316.131	4.785	NEG	0.014139	0.11653	17.791	4.1531	1.4678
5.235_194.1308	Sedanolide	C12 H18 O2	194.131	5.235	POS	0.0026774	0.091665	17.057	4.0923	1.844
7.766_306.1827	Di-n-amyl phthalate	C18 H26 O4	306.183	7.766	NEG	0.013026	0.11649	16.17	4.0153	1.4825
4.976_163.0634	4-acetamidobenzaldehyde	C9 H9 N O2	163.063	4.976	POS	0.038488	0.19902	15.688	3.9716	1.3544
2.592_252.0854	2'-deoxyinosine	C10 H12 N4 O4	252.085	2.592	NEG	0.0082012	0.098055	14.902	3.8974	1.561
8.983_316.2013	NA	C16 H24 N6 O	316.201	8.983	POS	0.023469	0.1632	14.821	3.8895	1.4656
0.744_364.0978	NA	C10 H16 N6 O9	364.098	0.744	POS	0.013902	0.13546	14.164	3.8242	1.5714
9.435_268.2402	Palmitelaidic acid methyl ester	C17 H32 O2	268.24	9.435	POS	0.007182	0.10513	13.871	3.794	1.6905
9.702_354.2769	1-linoleoyl glycerol	C21 H38 O4	354.277	9.702	POS	0.0040568	0.095641	13.749	3.7812	1.7825
4.863_210.1257	Jasmonic acid	C12 H18 O3	210.126	4.863	POS	0.0037608	0.095641	13.359	3.7397	1.7941
8.192_308.1984	5-o-methyl embelin	C18 H28 O4	308.198	8.192	NEG	0.020616	0.12987	12.856	3.6843	1.3973
8.077_618.3391	NA	C30 H46 N6 O8	618.339	8.077	POS	0.02574	0.16931	12.469	3.6403	1.4457
9.579_345.2641	NA	C17 H35 N3 O4	345.264	9.579	POS	0.0064333	0.098602	11.36	3.5058	1.709
2.13_274.0796	4-carboxy-2-[(5-oxidanidyl-5-oxidanylidenenorvalyl)amino]butanoate	C10 H14 N2 O7	274.08	2.13	NEG	0.0010869	0.06237	11.23	3.4893	1.838
5.12_208.11	Asarone	C12 H16 O3	208.11	5.12	POS	0.011632	0.12931	11.171	3.4817	1.605
5.118_244.1311	6-hydroxy-5-methyl-4,11-dioxoundecanoic acid	C12 H20 O5	244.131	5.118	POS	0.01109	0.12931	11.019	3.4619	1.6138
5.108_226.1206	Butopyronoxyl	C12 H18 O4	226.121	5.108	POS	0.011329	0.12931	10.96	3.4541	1.6099
6.992_451.3044	NA	C24 H41 N3 O5	451.304	6.992	POS	0.0011786	0.072163	10.92	3.4489	1.9536
9.207_296.235	13-hydroxy-9e,11e-octadecadienoic acid	C18 H32 O3	296.235	9.207	POS	0.0088532	0.11644	10.502	3.3926	1.6543
9.921_442.3077	(1s,3r,5z,7e,9xi)-18-[(4-hydroxy-4-methyl-2-pentyn-1-yl)oxy]-20-methyl-9,10-secopregna-5,7,10-triene-1,3-diol	C28 H42 O4	442.308	9.921	NEG	0.0054161	0.093607	9.8439	3.2992	1.626
9.213_318.2169	NA	C16 H26 N6 O	318.217	9.213	POS	0.0065519	0.098602	9.7145	3.2801	1.7059
9.511_437.3511	NA	C27 H43 N5	437.351	9.511	POS	0.042858	0.2077	9.4125	3.2346	1.3286
10.052_391.2568	NA	NA	391.257	10.052	NEG	0.027511	0.14473	9.075	3.1819	1.3395
9.45_286.2871	1,1-bis(hexyloxy)hexane	C18 H38 O2	286.287	9.45	POS	0.007664	0.10839	9.0387	3.1761	1.6794
9.507_456.3602	Oleanolic acid	C30 H48 O3	456.36	9.507	POS	0.033043	0.1835	8.9039	3.1544	1.39
10.128_408.2638	NA	C21 H41 Cl O5	408.264	10.128	NEG	0.013595	0.11649	8.7455	3.1285	1.4749
9.388_527.361	23-(1,4-dimethyl-2,8-dioxabicyclo[3.2.1]oct-4-yl)-23-oxodaphnan-22-yl acetate	C32 H49 N O5	527.361	9.388	POS	0.029923	0.178	8.4367	3.0767	1.4124
2.898_288.0953	Iprobenfos	C13 H21 O3 P S	288.095	2.898	NEG	0.0093923	0.098055	8.2776	3.0492	1.5387
0.85_342.0672	Coumachlor	C19 H15 Cl O4	342.067	0.85	NEG	0.00031156	0.044227	8.1397	3.025	1.9693
3.793_328.0944	In00150	C18 H16 O6	328.094	3.793	NEG	0.03034	0.15003	8.0856	3.0154	1.3191
5.538_316.131	Combretastatin a-4	C18 H20 O5	316.131	5.538	POS	0.0058495	0.097362	8.0794	3.0142	1.7246
8.574_310.214	13(s)-hpotre	C18 H30 O4	310.214	8.574	NEG	0.016508	0.12215	8.0642	3.0115	1.4395
9.302_441.3687	NA	NA	441.369	9.302	POS	0.003704	0.095641	8.0241	3.0043	1.7964
9.304_440.3653	B-amyrenonol	C30 H48 O2	440.365	9.304	POS	0.0053826	0.097203	7.8613	2.9748	1.7381
4.645_145.0528	8-hydroxyquinoline	C9 H7 N O	145.053	4.645	POS	0.011027	0.12931	7.8107	2.9654	1.6149
6.993_306.1942	Roxatidine	C17 H26 N2 O3	306.194	6.993	POS	0.047838	0.21976	7.7791	2.9596	1.3015
8.629_308.1987	5-o-methyl embelin	C18 H28 O4	308.199	8.629	POS	0.01778	0.14454	7.7244	2.9494	1.5231
9.303_220.1827	Butylated hydroxytoluene	C15 H24 O	220.183	9.303	POS	0.0063177	0.098602	7.6378	2.9332	1.712
9.862_278.2241	Oleic acid alkyne	C18 H30 O2	278.224	9.862	NEG	0.023862	0.13922	7.6194	2.9297	1.3685
2.125_291.0698	NA	C9 H13 N3 O8	291.07	2.125	NEG	0.0016524	0.07782	7.5494	2.9164	1.788
8.173_698.4777	NA	C41 H67 N2 O5 P	698.478	8.173	NEG	0.0022937	0.093607	7.2649	2.8609	1.7464
8.953_339.2772	Mfcd01320532	C20 H37 N O3	339.277	8.953	POS	0.027877	0.17423	7.2087	2.8497	1.4282
9.126_320.2326	NA	C16 H28 N6 O	320.233	9.126	POS	0.029256	0.17686	7.2077	2.8495	1.4175
7.983_306.1831	Di-n-amyl phthalate	C18 H26 O4	306.183	7.983	POS	0.0053518	0.097203	7.0901	2.8258	1.739
4.648_163.0634	4-oxo-4-(3-pyridinebutanal)	C9 H9 N O2	163.063	4.648	POS	0.011071	0.12931	6.977	2.8026	1.6142
9.303_422.3547	NA	C30 H46 O	422.355	9.303	POS	0.0035464	0.095641	6.8103	2.7677	1.8029
4.986_242.1155	NA	C12 H18 O5	242.115	4.986	POS	0.0028667	0.092662	6.808	2.7672	1.8342
2.933_242.0903	Thymidine	C10 H14 N2 O5	242.09	2.933	POS	0.00088578	0.069026	6.6379	2.7307	1.9885
9.682_442.308	(1s,3r,5z,7e,9xi)-18-[(4-hydroxy-4-methyl-2-pentyn-1-yl)oxy]-20-methyl-9,10-secopregna-5,7,10-triene-1,3-diol	C28 H42 O4	442.308	9.682	POS	0.0033252	0.094428	6.5005	2.7005	1.8125
9.123_289.2616	NA	C16 H35 N O3	289.262	9.123	POS	0.0065083	0.098602	6.4705	2.6939	1.707
9.701_410.197	NA	NA	410.197	9.701	POS	0.0018392	0.084103	6.4528	2.6899	1.896
5.331_345.1212	Candimine	C18 H19 N O6	345.121	5.331	POS	0.016483	0.14155	6.4172	2.6819	1.5382
7.463_394.2831	NA	C22 H38 N2 O4	394.283	7.463	POS	0.0002435	0.036814	6.2371	2.6409	2.1287
2.965_242.0899	Thymidine	C10 H14 N2 O5	242.09	2.965	NEG	0.00041489	0.045592	6.1772	2.627	1.9414
9.698_438.2293	NA	C16 H36 N6 O4 P2	438.229	9.698	POS	0.0011245	0.072163	6.0796	2.604	1.9595
4.376_142.0631	4-oxocyclohexanecarboxylic acid	C7 H10 O3	142.063	4.376	POS	0.016016	0.14155	6.0269	2.5914	1.5439
9.377_622.5154	NA	C37 H72 N2 O P2	622.515	9.377	POS	0.014947	0.13683	6.017	2.589	1.5574
9.698_422.2518	NA	C25 H34 N4 S	422.252	9.698	POS	0.0016953	0.084103	5.8544	2.5495	1.9068
3.235_188.1048	Azelaic acid	C9 H16 O4	188.105	3.235	NEG	0.011347	0.10678	5.8509	2.5487	1.5066
9.673_443.3397	NA	C28 H45 N O3	443.34	9.673	POS	0.00014224	0.032314	5.8213	2.5414	2.1796
9.914_401.3503	NA	C23 H47 N O4	401.35	9.914	POS	0.014064	0.1357	5.6556	2.4997	1.5692
2.662_267.0962	Adenosine	C10 H13 N5 O4	267.096	2.662	NEG	0.00083687	0.06237	5.5679	2.4771	1.8676
9.025_416.277	NA	C26 H42 P2	416.277	9.025	NEG	0.042184	0.16506	5.539	2.4696	1.2472
9.378_654.4517	NA	C32 H68 N2 O7 P2	654.452	9.378	POS	0.011367	0.12931	5.5291	2.4671	1.6093
0.744_341.1317	6-(alpha-d-glucosaminyl)-1d-myo-inositol	C12 H23 N O10	341.132	0.744	POS	0.039873	0.20033	5.5232	2.4655	1.346
9.872_659.5454	NA	C36 H73 N3 O7	659.545	9.872	POS	0.014517	0.13616	5.5145	2.4632	1.5631
9.914_373.3191	NA	C21 H43 N O4	373.319	9.914	POS	0.023944	0.1632	5.4943	2.4579	1.4613
8.977_318.2171	NA	C16 H26 N6 O	318.217	8.977	POS	0.0020473	0.086992	5.4707	2.4517	1.8815
9.677_408.3027	NA	C28 H40 O2	408.303	9.677	POS	0.00021569	0.036814	5.446	2.4452	2.1405
6.781_657.3381	NA	C32 H58 N3 O3 P3 S	657.338	6.781	NEG	0.038101	0.15942	5.4341	2.442	1.27
2.877_305.0855	Convicine	C10 H15 N3 O8	305.086	2.877	NEG	0.00035775	0.044227	5.397	2.4322	1.956
8.999_296.2347	13-hydroxy-9e,11e-octadecadienoic acid	C18 H32 O3	296.235	8.999	NEG	0.018643	0.12538	5.3318	2.4146	1.4166
2.967_372.1529	NA	C17 H20 N6 O4	372.153	2.967	NEG	0.029925	0.14872	5.291	2.4036	1.322
9.845_346.2174	Calycanthine	C22 H26 N4	346.217	9.845	NEG	0.0050465	0.093607	5.2695	2.3977	1.6365
7.504_378.2881	NA	C22 H38 N2 O3	378.288	7.504	POS	0.00038683	0.048334	5.2326	2.3875	2.0815
9.913_356.2925	1-oleoyl-rac-glycerol	C21 H40 O4	356.293	9.913	POS	0.0094181	0.12195	5.1957	2.3773	1.6434
8.157_366.2229	NA	C15 H35 N4 O2 P S	366.223	8.157	POS	0.0060555	0.09813	5.1735	2.3711	1.719
4.38_160.0737	6-carboxyhexanoate	C7 H12 O4	160.074	4.38	POS	0.016854	0.14155	5.1638	2.3684	1.5338
9.405_284.2714	Stearic acid	C18 H36 O2	284.271	9.405	POS	0.0026166	0.091665	5.0567	2.3382	1.8473
0.752_324.1053	Bis-d-fructose 2',1:2,1'-dianhydride	C12 H20 O10	324.105	0.752	POS	0.039937	0.20033	5.0547	2.3376	1.3456
10.452_392.269	NA	C21 H41 Cl O4	392.269	10.452	NEG	0.01566	0.12167	5.0163	2.3266	1.4492
7.461_378.2881	NA	C22 H38 N2 O3	378.288	7.461	POS	0.0071935	0.10513	4.9324	2.3023	1.6902
6.167_594.3418	NA	C33 H46 N4 O6	594.342	6.167	POS	0.049063	0.22212	4.881	2.2872	1.2952
7.511_330.2402	(15z)-9,12,13-trihydroxy-15-octadecenoic acid	C18 H34 O5	330.24	7.511	NEG	0.03474	0.1543	4.8693	2.2837	1.2902
8.429_377.241	NA	C18 H35 N O7	377.241	8.429	NEG	0.0039241	0.093607	4.8452	2.2766	1.6732
2.553_137.0419	NA	NA	137.042	2.553	POS	0.00021583	0.036814	4.7457	2.2466	2.1405
9.912_378.2744	NA	C19 H34 N6 O2	378.274	9.912	POS	0.019639	0.15242	4.6784	2.226	1.5028
7.677_378.2881	NA	C22 H38 N2 O3	378.288	7.677	POS	0.01196	0.12994	4.6763	2.2254	1.5999
4.01_330.11	Acetylshikonin	C18 H18 O6	330.11	4.01	NEG	0.030881	0.15119	4.6249	2.2094	1.3154
7.595_347.2671	NA	C18 H37 N O5	347.267	7.595	POS	0.032091	0.18254	4.5647	2.1905	1.3966
10.452_393.2724	NA	NA	393.272	10.452	NEG	0.011273	0.10678	4.5317	2.18	1.5077
8.53_314.2454	(+/-)9,10-dihydroxy-12z-octadecenoic acid	C18 H34 O4	314.245	8.53	NEG	0.012471	0.1142	4.4219	2.1447	1.4901
5.749_312.0997	4',5,7-trimethoxyflavone	C18 H16 O5	312.1	5.749	POS	0.014602	0.13616	4.3985	2.137	1.5619
8.388_332.1988	Gibberellin a12	C20 H28 O4	332.199	8.388	POS	0.0046043	0.096489	4.3843	2.1324	1.7629
4.965_260.126	Yk6000000	C12 H20 O6	260.126	4.965	POS	0.003683	0.095641	4.3148	2.1093	1.7972
9.069_536.3159	NA	C30 H48 O6 S	536.316	9.069	NEG	0.017486	0.12481	4.2924	2.1018	1.4287
8.185_716.4881	NA	C42 H68 O9	716.488	8.185	NEG	0.016219	0.12215	4.2851	2.0993	1.4428
9.577_310.2503	(+/-)-methoprene	C19 H34 O3	310.25	9.577	POS	0.011626	0.12931	4.2271	2.0797	1.6051
3.105_149.0478	Dihydroxyindole	C8 H7 N O2	149.048	3.105	POS	0.0054772	0.097203	4.2108	2.0741	1.7353
7.624_394.2831	NA	C22 H38 N2 O4	394.283	7.624	POS	0.0057799	0.097362	4.1937	2.0682	1.7266
5.752_330.1103	Acetylshikonin	C18 H18 O6	330.11	5.752	POS	0.01599	0.14155	4.1877	2.0662	1.5442
5.745_347.1368	Nafamostat	C19 H17 N5 O2	347.137	5.745	POS	0.016356	0.14155	4.1862	2.0656	1.5397
8.87_316.261	9,10-dihydroxystearic acid	C18 H36 O4	316.261	8.87	NEG	0.032037	0.15287	4.1692	2.0598	1.3076
8.149_352.223	NA	C24 H32 S	352.223	8.149	POS	0.017872	0.14454	4.1076	2.0383	1.522
0.737_193.0947	NA	C7 H15 N O5	193.095	0.737	POS	0.0050593	0.097203	4.1073	2.0382	1.748
7.517_393.2359	NA	C18 H35 N O8	393.236	7.517	NEG	0.017925	0.12484	4.0593	2.0212	1.4241
2.916_407.1691	NA	C19 H25 N3 O7	407.169	2.916	POS	0.003846	0.095641	3.9638	1.9869	1.7907
0.726_382.108	NA	C10 H18 N6 O10	382.108	0.726	POS	0.003866	0.095641	3.9378	1.9774	1.7899
10.529_422.2793	1-octadecylglycerone 3-phosphate	C21 H43 O6 P	422.279	10.529	NEG	0.00019751	0.044227	3.9337	1.9759	2.0115
9.978_324.2428	NA	C18 H32 N2 O3	324.243	9.978	NEG	0.00030374	0.044227	3.8721	1.9531	1.9718
5.979_188.1049	Azelaic acid	C9 H16 O4	188.105	5.979	POS	0.0058789	0.097362	3.8415	1.9417	1.7238
2.856_407.1692	NA	C15 H31 N5 O2 P2 S	407.169	2.856	POS	0.00094962	0.069026	3.8349	1.9392	1.9802
8.799_493.4131	NA	C30 H55 N O4	493.413	8.799	POS	0.0036644	0.095641	3.8253	1.9356	1.798
9.754_342.277	Icosanedioic acid	C20 H38 O4	342.277	9.754	POS	0.0019324	0.084721	3.7929	1.9233	1.8893
10.085_348.2331	NA	C18 H36 O4 S	348.233	10.085	NEG	0.009249	0.098055	3.721	1.8957	1.5412
8.942_364.228	NA	C18 H36 O5 S	364.228	8.942	NEG	0.024493	0.13922	3.7203	1.8954	1.3632
8.975_278.2245	Α-eleostearic acid	C18 H30 O2	278.224	8.975	POS	0.0053568	0.097203	3.7131	1.8926	1.7389
8.778_496.3529	NA	C32 H48 O4	496.353	8.778	POS	0.01227	0.13105	3.7034	1.8888	1.5951
8.212_424.2935	1-octadecyl lysophosphatidic acid	C21 H45 O6 P	424.293	8.212	NEG	0.0014177	0.070175	3.6992	1.8872	1.8067
5.978_124.0889	3721	C8 H12 O	124.089	5.978	POS	0.0043784	0.095979	3.6984	1.8869	1.7708
5.98_142.0995	2347	C8 H14 O2	142.1	5.98	POS	0.0040049	0.095641	3.6799	1.8797	1.7845
9.377_264.2452	9,12-octadecadienal	C18 H32 O	264.245	9.377	POS	0.0030739	0.092662	3.6723	1.8767	1.824
8.777_456.3602	Testosterone undecanoate	C30 H48 O3	456.36	8.777	POS	0.0051422	0.097203	3.6589	1.8714	1.7454
3.202_183.053	4-pyridoxic acid	C8 H9 N O4	183.053	3.202	NEG	0.0046519	0.093607	3.6347	1.8618	1.6486
7.981_380.3037	NA	C22 H40 N2 O3	380.304	7.981	POS	0.021874	0.16119	3.6314	1.8605	1.4804
9.376_282.2558	Ethyl palmitoleate	C18 H34 O2	282.256	9.376	POS	0.0023784	0.088895	3.5998	1.8479	1.8607
10.113_280.2398	Linoleic acid	C18 H32 O2	280.24	10.113	NEG	0.032124	0.15287	3.5994	1.8478	1.307
2.362_183.0533	4-pyridoxate	C8 H9 N O4	183.053	2.362	POS	0.010104	0.12625	3.5684	1.8353	1.6308
9.567_428.3653	(3beta,24r,24'r)-fucosterol epoxide	C29 H48 O2	428.365	9.567	POS	0.00034172	0.044946	3.5409	1.8241	2.0945
2.511_267.0967	2'-deoxyguanosine	C10 H13 N5 O4	267.097	2.511	POS	0.00079921	0.069026	3.5197	1.8154	2.0007
9.209_341.2928	1801426	C20 H39 N O3	341.293	9.209	POS	0.012342	0.13105	3.4948	1.8052	1.594
9.858_338.2819	Glycidyl oleate	C21 H38 O3	338.282	9.858	POS	0.017447	0.14342	3.4872	1.8021	1.5269
9.719_278.2246	Α-linolenic acid	C18 H30 O2	278.225	9.719	POS	0.022819	0.16247	3.4736	1.7964	1.4715
9.412_493.3767	NA	C23 H52 N5 O4 P	493.377	9.412	POS	0.011502	0.12931	3.4105	1.77	1.6071
3.582_239.1157	N-[1-(4-methoxy-2-oxo-2h-pyran-6-yl)-2-methylpropyl]acetamide	C12 H17 N O4	239.116	3.582	POS	0.0098569	0.12462	3.3978	1.7646	1.6352
9.321_618.4832	NA	C34 H62 N6 O4	618.483	9.321	POS	0.04945	0.22346	3.3937	1.7629	1.2932
9.269_424.3339	Sl9650000	C29 H44 O2	424.334	9.269	POS	0.0056185	0.097203	3.3857	1.7595	1.7312
10.183_478.3499	NA	C26 H46 N4 O4	478.35	10.183	NEG	0.018889	0.12538	3.3791	1.7567	1.4141
2.021_126.043	Thymine	C5 H6 N2 O2	126.043	2.021	POS	0.025254	0.16729	3.3551	1.7463	1.4498
9.612_462.3339	(3alpha,5beta,7alpha,12alpha,23e)-3,7,12-trihydroxyergost-23-en-26-oic acid	C28 H46 O5	462.334	9.612	NEG	0.0014191	0.070175	3.3459	1.7424	1.8065
2.563_203.0793	1-isothiocyanato-7-(methylsulfanyl)heptane	C9 H17 N S2	203.079	2.563	POS	0.017324	0.14288	3.3208	1.7315	1.5283
9.719_334.1441	Pimobendan	C19 H18 N4 O2	334.144	9.719	POS	0.011536	0.12931	3.3182	1.7304	1.6066
9.376_322.2483	NA	C16 H30 N6 O	322.248	9.376	POS	0.004055	0.095641	3.2859	1.7163	1.7826
8.216_554.3263	NA	C33 H46 O7	554.326	8.216	NEG	0.049823	0.17939	3.2821	1.7146	1.2087
5.53_333.1575	Seneciphylline	C18 H23 N O5	333.158	5.53	POS	0.01147	0.12931	3.2522	1.7014	1.6076
9.832_439.3181	NA	NA	439.318	9.832	POS	9.5175e-06	0.0103	3.2342	1.6934	2.3851
9.491_368.2535	NA	C16 H36 N2 O7	368.253	9.491	NEG	0.03505	0.15475	3.2085	1.6819	1.2883
10.557_468.3364	NA	C28 H49 Cl O3	468.336	10.557	NEG	0.00099699	0.06237	3.1976	1.677	1.8479
2.315_293.1111	N-acetylmuramic acid	C11 H19 N O8	293.111	2.315	POS	0.038743	0.19902	3.1794	1.6688	1.3528
10.564_432.3597	(22r,23r)-22,23-dihydroxycampesterol	C28 H48 O3	432.36	10.564	NEG	0.00020405	0.044227	3.1747	1.6666	2.0085
2.741_176.0951	Serotonin	C10 H12 N2 O	176.095	2.741	POS	4.9195e-06	0.0103	3.1724	1.6656	2.425
7.454_472.315	NA	C25 H40 N6 O3	472.315	7.454	POS	0.044647	0.21171	3.1555	1.6579	1.3186
9.493_336.2429	NA	C18 H37 Cl O3	336.243	9.493	NEG	0.016319	0.12215	3.1191	1.6411	1.4416
7.453_612.3521	NA	C31 H53 N2 O8 P	612.352	7.453	POS	0.04566	0.21368	3.116	1.6397	1.3131
9.775_527.3447	14-ethyl-13-hydroxy-3,5,7,9,13-pentamethyl-2,4,10-trioxooxacyclotetradecan-6-yl 3,4,6-trideoxy-3-(dimethylamino)hexopyranoside	C28 H49 N O8	527.345	9.775	NEG	0.00060244	0.053481	3.1049	1.6345	1.9031
7.057_470.2872	N-[(10z)-7-isobutyl-3-isopropyl-5,8-dioxo-2-oxa-6,9-diazabicyclo[10.2.2]hexadeca-1(14),10,12,15-tetraen-4-yl]-1-methylprolinamide	C26 H38 N4 O4	470.287	7.057	NEG	0.0054919	0.093607	3.0769	1.6215	1.6239
7.072_318.2195	15-deoxy-δ12,14-prostaglandin a1	C20 H30 O3	318.219	7.072	POS	0.017816	0.14454	3.0659	1.6163	1.5227
6.985_380.3038	NA	C22 H40 N2 O3	380.304	6.985	POS	0.0039813	0.095641	3.0596	1.6134	1.7854
9.378_170.1307	2361	C10 H18 O2	170.131	9.378	POS	0.0016403	0.083926	3.0542	1.6108	1.9112
8.841_593.3296	NA	C22 H53 N5 O9 P2	593.33	8.841	POS	0.02064	0.15583	3.0506	1.6091	1.4926
6.895_610.338	NA	C33 H46 N4 O7	610.338	6.895	NEG	0.044086	0.16604	3.0503	1.6089	1.2371
9.484_456.3215	NA	C24 H44 N2 O6	456.322	9.484	POS	2.511e-05	0.010458	3.0194	1.5942	2.3199
0.814_260.0036	NA	C7 H14 Cl O4 P S	260.004	0.814	POS	0.00080751	0.069026	2.9922	1.5812	1.9995
4.027_220.0485	NA	C10 H8 N2 O4	220.048	4.027	POS	0.0056802	0.097203	2.9851	1.5778	1.7294
8.575_538.3313	NA	C24 H53 N4 O3 P3	538.331	8.575	NEG	0.00048375	0.047842	2.9822	1.5764	1.9259
9.14_313.2616	Palgly	C18 H35 N O3	313.262	9.14	POS	0.0066271	0.098602	2.9786	1.5746	1.704
9.038_314.2453	(+/-)12(13)-dihome	C18 H34 O4	314.245	9.038	NEG	0.033214	0.15364	2.9471	1.5593	1.2999
10.476_409.3105	NA	C24 H44 N O2 P	409.31	10.476	POS	0.010875	0.12931	2.9432	1.5574	1.6174
9.715_312.1618	NA	C14 H30 Cl O3 P	312.162	9.715	POS	0.02247	0.16229	2.9316	1.5517	1.4748
9.322_281.2435	[similar to: oleamide; δmass: -0.0283 da]	NA	281.243	9.322	POS	0.010791	0.12931	2.9296	1.5507	1.6188
0.775_159.1258	Acetyl-β-methylcholine	C8 H17 N O2	159.126	0.775	POS	0.0145	0.13616	2.9261	1.549	1.5633
9.394_485.3242	NA	NA	485.324	9.394	POS	1.6042e-05	0.0103	2.9232	1.5475	2.3511
9.121_581.335	NA	C34 H47 N O7	581.335	9.121	POS	0.0016456	0.083926	2.9087	1.5404	1.9108
9.717_316.1715	NA	C18 H25 N2 O P	316.171	9.717	POS	0.016717	0.14155	2.9073	1.5397	1.5354
10.56_478.3651	(1r,3r,7e,17beta)-17-[(2r)-6-hydroxy-6-methyl-2-heptanyl]-2-(3-hydroxypropoxy)-9,10-secoestra-5,7-diene-1,3-diol	C29 H50 O5	478.365	10.56	NEG	0.00019106	0.044227	2.9069	1.5395	2.0144
8.572_534.3822	NA	C34 H50 N2 O3	534.382	8.572	POS	0.037053	0.19618	2.8991	1.5356	1.3634
0.66_189.0636	N-acetyl-dl-glutamic acid	C7 H11 N O5	189.064	0.66	NEG	0.00032837	0.044227	2.8797	1.5259	1.9643
8.064_570.3226	NA	C23 H52 N6 O4 P2 S	570.323	8.064	NEG	0.0050206	0.093607	2.8796	1.5259	1.6373
8.996_370.287	NA	C25 H38 O2	370.287	8.996	POS	0.018651	0.14843	2.8536	1.5128	1.5134
9.121_598.3615	NA	C28 H51 N6 O6 P	598.361	9.121	POS	0.0021235	0.086992	2.8517	1.5118	1.8765
9.63_470.337	NA	C27 H53 P3	470.337	9.63	POS	0.00022604	0.036814	2.8489	1.5104	2.136
9.376_356.2237	NA	C18 H33 N2 O3 P	356.224	9.376	POS	0.00091442	0.069026	2.8469	1.5094	1.9847
1.701_235.1055	NA	C9 H17 N O6	235.106	1.701	POS	0.016418	0.14155	2.8327	1.5022	1.539
8.997_388.2975	Dromostanolone tetrahydropyranyl ether	C25 H40 O3	388.298	8.997	POS	0.01783	0.14454	2.8209	1.4962	1.5225
9.713_295.2511	NA	C18 H33 N O2	295.251	9.713	POS	0.021114	0.15772	2.8028	1.4869	1.4879
7.404_363.2619	NA	C18 H37 N O6	363.262	7.404	POS	0.0064811	0.098602	2.7944	1.4825	1.7077
6.44_346.2352	Sorbitan, monododecanoate	C18 H34 O6	346.235	6.44	NEG	0.0090152	0.098055	2.7922	1.4814	1.5455
6.042_189.079	Indole-3-methyl acetate	C11 H11 N O2	189.079	6.042	POS	0.021948	0.16119	2.7919	1.4812	1.4797
9.207_494.3719	NA	C28 H50 N2 O5	494.372	9.207	POS	0.0030776	0.092662	2.7866	1.4785	1.8239
9.138_466.3421	NA	C27 H42 N6 O	466.342	9.138	POS	0.002449	0.090001	2.7836	1.4769	1.8566
6.179_616.3244	Succinobucol	C35 H52 O5 S2	616.324	6.179	POS	0.006165	0.09813	2.7658	1.4677	1.716
0.744_183.0871	NA	NA	183.087	0.744	POS	0.0088527	0.11644	2.7632	1.4664	1.6544
2.729_143.0406	4-methyl-5-thiazoleethanol	C6 H9 N O S	143.041	2.729	POS	0.024433	0.16502	2.7514	1.4602	1.4569
0.811_218.0194	NA	C4 H11 O8 P	218.019	0.811	POS	0.012332	0.13105	2.7511	1.46	1.5941
9.378_338.2132	NA	C18 H31 N2 O2 P	338.213	9.378	POS	0.0011467	0.072163	2.7088	1.4377	1.957
9.168_318.2188	11-α-hydroxy-17-methyltestosterone	C20 H30 O3	318.219	9.168	POS	0.019366	0.15171	2.7083	1.4374	1.5057
9.534_499.3661	NA	C25 H50 N5 O3 P	499.366	9.534	POS	0.016725	0.14155	2.7075	1.4369	1.5353
9.632_448.3551	(3beta,5alpha,14xi,22r,23r,24s)-3,22,23-trihydroxyergostan-6-one	C28 H48 O4	448.355	9.632	POS	0.00028133	0.039059	2.7022	1.4341	2.1143
5.828_304.1787	Tilisolol	C17 H24 N2 O3	304.179	5.828	POS	0.021004	0.15762	2.6924	1.4289	1.4889
9.743_454.3269	NA	C22 H42 N6 O4	454.327	9.743	POS	0.00099437	0.069026	2.6889	1.427	1.9746
8.962_538.3315	NA	C26 H48 N6 O2 P2	538.332	8.962	NEG	0.031886	0.15287	2.6884	1.4267	1.3086
9.321_252.2453	(9z)-9-cycloheptadecen-1-ol	C17 H32 O	252.245	9.321	POS	0.020079	0.15406	2.6859	1.4254	1.4983
10.344_362.3029	NA	C20 H42 O5	362.303	10.344	NEG	0.0070553	0.096433	2.6844	1.4246	1.5851
9.321_327.2772	N-heptadecanoylglycine	C19 H37 N O3	327.277	9.321	POS	0.040003	0.20033	2.6822	1.4234	1.3452
0.785_216.0608	NA	C5 H8 N6 O4	216.061	0.785	POS	0.011431	0.12931	2.6631	1.4131	1.6083
3.166_157.074	N-acetylproline	C7 H11 N O3	157.074	3.166	POS	0.013175	0.13452	2.6618	1.4124	1.5817
7.669_427.247	(4as,9ar)-7-(1,3-benzodioxol-5-ylmethyl)-n-cyclohexyl-6-oxodecahydro-2h-pyrido[3,4-d]azepine-2-carboxamide	C24 H33 N3 O4	427.247	7.669	POS	0.030671	0.17992	2.6604	1.4117	1.4069
4.118_244.1306	6-hydroxy-5-methyl-4,11-dioxoundecanoic acid	C12 H20 O5	244.131	4.118	NEG	0.046424	0.17068	2.6423	1.4018	1.2252
3.011_153.0427	3-aminosalicylic acid	C7 H7 N O3	153.043	3.011	POS	0.023761	0.1632	2.6367	1.3987	1.4629
9.965_334.2716	NA	C18 H38 O5	334.272	9.965	NEG	0.00097037	0.06237	2.6207	1.39	1.851
0.682_217.035	NA	C8 H14 N P3	217.035	0.682	POS	0.037522	0.19658	2.6051	1.3813	1.3604
9.496_363.2617	NA	C18 H37 N O6	363.262	9.496	NEG	0.024867	0.13973	2.5999	1.3785	1.3602
9.378_345.3241	NA	C20 H43 N O3	345.324	9.378	POS	0.0031293	0.093098	2.5984	1.3776	1.8214
9.079_468.356	NA	C26 H48 N2 O5	468.356	9.079	POS	0.0071422	0.10513	2.5966	1.3766	1.6914
0.732_162.0527	Diethylpyrocarbonate	C6 H10 O5	162.053	0.732	POS	0.026095	0.17047	2.5779	1.3662	1.4427
0.736_349.0978	NA	C11 H22 N5 O2 P3	349.098	0.736	POS	2.0609e-05	0.0103	2.5766	1.3654	2.3339
0.716_218.019	NA	C8 H13 O P3	218.019	0.716	POS	0.0045024	0.096489	2.5738	1.3639	1.7664
8.909_350.2456	5-hydroxy-1-(4-hydroxy-3-methoxyphenyl)-3-tetradecanone	C21 H34 O4	350.246	8.909	POS	0.0042726	0.095817	2.5738	1.3639	1.7745
9.509_676.5666	NA	C39 H82 O4 P2	676.567	9.509	NEG	0.016674	0.12215	2.5658	1.3594	1.4376
7.518_318.2193	(+/-)8-hepe	C20 H30 O3	318.219	7.518	POS	0.041965	0.20718	2.5587	1.3554	1.3337
9.378_240.2088	Cyclopentadecanolide	C15 H28 O2	240.209	9.378	POS	0.0020697	0.086992	2.5584	1.3553	1.88
9.904_637.5639	NA	C39 H75 N O5	637.564	9.904	POS	0.014817	0.13644	2.5581	1.3551	1.5591
9.321_298.2507	Ricinelaidic acid	C18 H34 O3	298.251	9.321	POS	0.019326	0.15171	2.5448	1.3475	1.5061
9.63_465.3818	NA	C22 H52 N5 O3 P	465.382	9.63	POS	0.00061593	0.06708	2.527	1.3374	2.0308
7.392_346.2355	Sorbitan, monododecanoate	C18 H34 O6	346.236	7.392	POS	0.008428	0.11263	2.5129	1.3293	1.663
9.323_354.208	NA	C16 H36 O4 P2	354.208	9.323	POS	0.028608	0.17652	2.5018	1.3229	1.4225
7.83_381.2878	Prostaglandin f2î± dimethyl amide	C22 H39 N O4	381.288	7.83	POS	0.013219	0.13452	2.4939	1.3184	1.581
7.775_380.3037	NA	C22 H40 N2 O3	380.304	7.775	POS	0.0059843	0.097744	2.4873	1.3146	1.7209
9.377_397.2124	NA	C20 H32 Cl N3 O3	397.212	9.377	POS	0.0012128	0.072163	2.4866	1.3142	1.95
9.752_482.3736	NA	C28 H46 N6 O	482.374	9.752	POS	0.0028952	0.092662	2.4849	1.3132	1.8327
0.79_262.1528	NA	C11 H22 N2 O5	262.153	0.79	POS	0.0042102	0.095648	2.4761	1.308	1.7768
9.972_498.2948	NA	C27 H47 O4 P S	498.295	9.972	NEG	0.037033	0.15855	2.4721	1.3057	1.2762
9.39_463.3422	[similar to: taurochenodeoxycholic acid; δmass: -35.9545 da]	NA	463.342	9.39	POS	4.8805e-05	0.016237	2.4652	1.3017	2.2701
0.723_348.0928	NA	C9 H21 N2 O10 P	348.093	0.723	POS	0.0035414	0.095641	2.4641	1.3011	1.8031
10.346_352.2741	NA	C19 H37 N4 P	352.274	10.346	NEG	0.025252	0.1411	2.4585	1.2978	1.3571
9.96_190.0993	Butylphthalide	C12 H14 O2	190.099	9.96	POS	5.198e-05	0.016237	2.4497	1.2926	2.2651
9.38_372.1959	[similar to: (2e,6e)-10,11,15,19,23,27,31,35-octahydroxy-3,7,11,15,19,23,27,31,35-nonamethyl-2,6-hexatriacontadien-1-yl hexopyranoside; δmass: -562.4997 da]	NA	372.196	9.38	POS	0.0014829	0.08056	2.4449	1.2898	1.9244
8.348_539.3822	NA	C34 H53 N O2 S	539.382	8.348	POS	0.043449	0.20881	2.44	1.2869	1.3252
6.342_322.2143	Decylubiquinone	C19 H30 O4	322.214	6.342	POS	0.032673	0.18328	2.4359	1.2845	1.3925
7.512_422.2667	(3alpha,5beta,6alpha,12alpha)-3,6,12-trihydroxy-7-oxocholan-24-oic acid	C24 H38 O6	422.267	7.512	POS	0.025185	0.16729	2.4307	1.2814	1.4504
0.785_265.1521	NA	NA	265.152	0.785	POS	0.03574	0.19207	2.4246	1.2777	1.3718
11.225_415.3571	NA	C24 H50 N O2 P	415.357	11.225	POS	0.020498	0.15523	2.4119	1.2702	1.494
3.373_166.038	4-hydroxy-3-nitrosobenzamide	C7 H6 N2 O3	166.038	3.373	POS	0.039861	0.20033	2.4089	1.2684	1.346
9.907_598.427	NA	C36 H59 N2 O3 P	598.427	9.907	POS	0.032457	0.18309	2.4016	1.264	1.394
1.509_189.0638	N-acetyl-l-glutamate	C7 H11 N O5	189.064	1.509	POS	0.0055311	0.097203	2.4004	1.2632	1.7337
10.048_448.3546	(3beta,5alpha,14xi,22r,23r,24s)-3,22,23-trihydroxyergostan-6-one	C28 H48 O4	448.355	10.048	NEG	0.003162	0.093607	2.3987	1.2622	1.7034
9.961_414.3496	5alpha-ergosta-7,22-diene-3beta,5-diol	C28 H46 O2	414.35	9.961	POS	9.2205e-05	0.023042	2.3969	1.2611	2.2179
9.632_447.3474	NA	NA	447.347	9.632	POS	0.00071584	0.069026	2.3834	1.253	2.0136
9.718_332.1437	9-fluoro-17?-oxa-dextro-homoandrosta-1,4-diene-3,11,17-trione	C19 H21 F O4	332.144	9.718	POS	0.025745	0.16931	2.3833	1.2529	1.4456
7.512_380.2559	Limaprost	C22 H36 O5	380.256	7.512	NEG	0.0071334	0.096433	2.3795	1.2507	1.5834
0.686_339.8739	NA	C4 H7 Cl N2 O4 P2 S3	339.874	0.686	NEG	0.0049935	0.093607	2.3794	1.2506	1.6381
0.729_413.0375	NA	NA	413.038	0.729	POS	0.036695	0.19553	2.3739	1.2473	1.3656
9.378_152.1201	Citral	C10 H16 O	152.12	9.378	POS	0.0017959	0.084103	2.3698	1.2448	1.8992
7.661_472.3189	NA	C23 H45 N4 O4 P	472.319	7.661	POS	0.016641	0.14155	2.3595	1.2385	1.5363
9.582_350.2431	NA	C16 H34 N2 O6	350.243	9.582	POS	0.01953	0.15205	2.3546	1.2355	1.504
9.144_522.3004	NA	C26 H53 O2 P3 S	522.3	9.144	NEG	0.0028655	0.093607	2.3543	1.2353	1.7169
10.198_462.3702	NA	C25 H46 N6 O2	462.37	10.198	NEG	0.0025161	0.093607	2.3536	1.2349	1.7342
0.693_218.0368	NA	C7 H12 N2 O2 P2	218.037	0.693	NEG	0.034022	0.15364	2.3468	1.2307	1.2947
9.616_430.3038	NA	C22 H42 N2 O6	430.304	9.616	NEG	0.026009	0.14133	2.3399	1.2264	1.3511
6.336_327.1681	NA	C16 H25 N O6	327.168	6.336	POS	0.04036	0.20051	2.3396	1.2263	1.3431
10.081_764.5622	NA	NA	764.562	10.081	NEG	0.011445	0.10678	2.3351	1.2235	1.5051
7.349_378.2404	(1r,3r,4r,4as)-4-hydroxy-3,4a,8,8-tetramethyl-4-[2-(5-oxo-2,5-dihydro-3-furanyl)ethyl]decahydro-1-naphthalenyl acetate	C22 H34 O5	378.24	7.349	POS	0.01544	0.13923	2.3305	1.2207	1.5511
9.377_356.1859	Pibutidine	C19 H24 N4 O3	356.186	9.377	POS	0.0033782	0.094857	2.3289	1.2197	1.8101
9.417_497.391	NA	C28 H56 N3 P S	497.391	9.417	POS	0.015237	0.13796	2.3289	1.2197	1.5537
9.378_384.2186	[similar to: pimecrolimus; δmass: -425.2295 da]	NA	384.219	9.378	POS	0.00025043	0.036814	2.3208	1.2146	2.1259
0.702_169.0349	NA	C3 H11 N3 O S2	169.035	0.702	NEG	0.041211	0.16303	2.3178	1.2127	1.2524
4.104_230.1056	2,6-dimethyl-5-(4-methylphenoxy)pyrimidin-4-ol	C13 H14 N2 O2	230.106	4.104	POS	0.024969	0.16729	2.3103	1.2081	1.4523
9.962_150.0681	4'-methoxyacetophenone	C9 H10 O2	150.068	9.962	POS	8.8799e-05	0.023042	2.3098	1.2078	2.2211
3.615_247.107	NA	C11 H13 N5 O2	247.107	3.615	POS	0.020394	0.15495	2.2955	1.1988	1.4951
9.422_496.3876	NA	C28 H52 N2 O5	496.388	9.422	POS	0.013913	0.13546	2.2881	1.1941	1.5713
0.705_132.052	NA	NA	132.052	0.705	POS	0.042206	0.20722	2.2838	1.1914	1.3323
9.877_354.2534	NA	C19 H35 Cl N4	354.253	9.877	NEG	0.0366	0.15807	2.2766	1.1869	1.2788
10.006_489.3818	NA	C24 H52 N5 O3 P	489.382	10.006	POS	0.0041912	0.095648	2.2628	1.1781	1.7775
9.678_425.3051	NA	NA	425.305	9.678	POS	0.00084778	0.069026	2.261	1.177	1.9938
0.723_179.0789	Glucosamine	C6 H13 N O5	179.079	0.723	POS	0.038672	0.19902	2.2462	1.1675	1.3533
0.692_264.1041	Thiamine	C12 H16 N4 O S	264.104	0.692	POS	0.043781	0.20974	2.2461	1.1674	1.3234
10.079_768.5843	NA	NA	768.584	10.079	NEG	0.0058902	0.093607	2.2451	1.1668	1.6132
9.744_479.3974	NA	C29 H53 N O4	479.397	9.744	POS	0.0073011	0.10536	2.2418	1.1647	1.6877
1.171_213.9803	NA	C3 H7 N2 O5 P S	213.98	1.171	POS	0.0084026	0.11263	2.2363	1.1611	1.6635
0.721_269.1107	NA	C13 H21 N O P2	269.111	0.721	POS	0.030574	0.17977	2.2348	1.1602	1.4076
0.817_338.0834	Ascorbyl glucoside	C12 H18 O11	338.083	0.817	POS	0.0032628	0.094428	2.2335	1.1593	1.8153
0.722_202.0451	[similar to: scropheanoside i; δmass: -466.1866 da]	NA	202.045	0.722	POS	0.00093497	0.069026	2.2325	1.1587	1.982
9.417_409.2587	NA	C20 H36 N5 O2 P	409.259	9.417	POS	0.045747	0.21368	2.2215	1.1515	1.3126
0.713_114.0316	4-hydroxy-5-methylfuran-3(2h)-one	C5 H6 O3	114.032	0.713	NEG	0.041623	0.164	2.2212	1.1513	1.2502
9.559_470.3389	18-β-glycyrrhetinic acid	C30 H46 O4	470.339	9.559	NEG	0.019363	0.12682	2.2139	1.1466	1.4094
9.845_748.5631	NA	C43 H76 N2 O8	748.563	9.845	POS	0.0023833	0.088895	2.2119	1.1453	1.8604
0.732_197.0897	NA	C6 H15 N O6	197.09	0.732	POS	0.032912	0.1835	2.2077	1.1426	1.3909
9.751_164.0837	Eugenol	C10 H12 O2	164.084	9.751	POS	0.0032433	0.094428	2.2072	1.1422	1.8162
9.962_454.3419	NA	C25 H46 N2 O5	454.342	9.962	POS	0.00046922	0.055837	2.194	1.1336	2.0609
0.776_245.1007	4-hydroxyprolylasparagine	C9 H15 N3 O5	245.101	0.776	POS	0.022796	0.16247	2.1883	1.1298	1.4717
8.928_451.3297	NA	C26 H45 N O5	451.33	8.928	POS	0.010187	0.12665	2.1593	1.1106	1.6293
9.267_485.3868	NA	C25 H52 N5 O2 P	485.387	9.267	POS	0.010726	0.12931	2.1517	1.1055	1.6199
0.832_294.0558	2-hydroxy-1,2-diphenylethyl hydrogen sulfate	C14 H14 O5 S	294.056	0.832	NEG	0.034589	0.1543	2.1475	1.1027	1.2911
7.897_471.2824	NA	C24 H41 N O8	471.282	7.897	NEG	0.017191	0.1241	2.1347	1.094	1.4319
9.14_461.3867	NA	C29 H51 N O3	461.387	9.14	POS	0.0021095	0.086992	2.1311	1.0916	1.8774
9.964_477.4182	NA	C30 H55 N O3	477.418	9.964	POS	0.0011277	0.072163	2.1305	1.0912	1.9591
9.487_493.3766	NA	C23 H52 N5 O4 P	493.377	9.487	POS	0.037313	0.19658	2.1264	1.0884	1.3617
9.961_449.3867	NA	C28 H51 N O3	449.387	9.961	POS	0.00061739	0.06708	2.1235	1.0865	2.0305
0.738_251.1002	Muramic acid	C9 H17 N O7	251.1	0.738	POS	0.034267	0.18779	2.1109	1.0779	1.3816
8.284_481.3229	NA	C27 H47 N O4 S	481.323	8.284	POS	0.030272	0.17842	2.1092	1.0767	1.4098
10.107_298.1599	NA	C16 H26 O3 S	298.16	10.107	NEG	0.045317	0.16786	2.0981	1.0691	1.2308
9.573_188.1566	NA	C14 H20	188.157	9.573	POS	0.0081212	0.1109	2.0932	1.0657	1.6694
8.589_536.3159	NA	C24 H49 N4 O5 P S	536.316	8.589	NEG	0.0033471	0.093607	2.089	1.0628	1.6956
3.282_225.1001	Etilevodopa	C11 H15 N O4	225.1	3.282	POS	0.027295	0.17268	2.0818	1.0578	1.4329
10.082_766.5779	NA	C47 H79 N2 O4 P	766.578	10.082	NEG	0.0063414	0.093607	2.0797	1.0564	1.6018
0.745_281.1109	(2s)-3-hydroxy-2-({[(3s,4s,5r)-2,3,4-trihydroxy-5-(hydroxymethyl)tetrahydro-2-furanyl]methyl}amino)butanoic acid (non-preferred name)	C10 H19 N O8	281.111	0.745	POS	0.031692	0.18248	2.0767	1.0543	1.3995
0.802_180.0632	D-(-)-fructose	C6 H12 O6	180.063	0.802	NEG	0.04053	0.16199	2.0624	1.0444	1.2562
10.067_463.4024	NA	C29 H53 N O3	463.402	10.067	POS	0.027735	0.17423	2.0585	1.0416	1.4293
9.778_522.3368	NA	C24 H53 N4 O2 P3	522.337	9.778	NEG	0.00064891	0.053481	2.0522	1.0372	1.8953
0.743_96.0213	Furfural	C5 H4 O2	96.0213	0.743	POS	0.028946	0.17686	2.0423	1.0302	1.4199
0.678_273.8656	NA	NA	273.866	0.678	POS	0.018555	0.14814	2.0415	1.0296	1.5144
8.256_500.3138	11-deoxocucurbitacin i	C30 H44 O6	500.314	8.256	POS	0.024019	0.1632	2.04	1.0285	1.4606
0.749_172.0347	D-ribose	C5 H10 O5	172.035	0.749	POS	0.013462	0.13452	2.0292	1.0209	1.5776
10.047_511.3499	NA	C29 H45 N5 O3	511.35	10.047	NEG	0.020951	0.13058	2.017	1.0122	1.3941
7.2_344.2198	NA	C18 H32 O6	344.22	7.2	POS	0.042794	0.2077	2.0038	1.0027	1.3289
0.742_84.0211	Lu3453000	C4 H4 O2	84.0211	0.742	POS	0.03874	0.19902	2.0028	1.002	1.3528
6.993_379.1377	NA	C17 H21 N3 O7	379.138	6.993	NEG	0.0092401	0.098055	0.49828	-1.005	1.5414
4.122_147.0685	5-methoxyindole	C9 H9 N O	147.069	4.122	POS	0.011044	0.12931	0.49813	-1.0054	1.6146
10.067_465.3219	NA	C24 H44 N5 O2 P	465.322	10.067	POS	0.045315	0.21286	0.4981	-1.0055	1.315
8.213_786.5951	NA	NA	786.595	8.213	NEG	0.033605	0.15364	0.49745	-1.0074	1.2974
3.565_230.1631	Tert-butyl n-[1-(aminocarbonyl)-3-methylbutyl]carbamate	C11 H22 N2 O3	230.163	3.565	POS	0.015489	0.13923	0.4912	-1.0256	1.5505
7.805_808.2794	NA	C41 H51 N2 O9 P3	808.279	7.805	POS	0.046667	0.21597	0.49037	-1.0281	1.3077
5.335_396.1531	1-o-[{[(2e)-3,7-dimethyl-2,6-octadien-1-yl]oxy}(hydroxy)phosphoryl]-beta-d-glucopyranose	C16 H29 O9 P	396.153	5.335	POS	0.040193	0.20043	0.48926	-1.0313	1.3441
8.629_375.2854	NA	C17 H37 N5 O4	375.285	8.629	POS	0.01283	0.13304	0.48904	-1.032	1.5867
4.822_184.0929	NA	NA	184.093	4.822	POS	0.035492	0.19156	0.48885	-1.0325	1.3734
10.069_448.2953	NA	C23 H45 O6 P	448.295	10.069	POS	0.043052	0.2077	0.48772	-1.0359	1.3275
5.872_318.1216	NA	C16 H18 N2 O5	318.122	5.872	POS	0.031621	0.18248	0.48342	-1.0487	1.4
2.419_331.076	NA	C10 H13 N5 O8	331.076	2.419	NEG	0.01091	0.10579	0.48164	-1.054	1.5134
5.139_312.1473	2-ethoxy-2'-ethyloxanilide	C18 H20 N2 O3	312.147	5.139	POS	0.031325	0.18163	0.48137	-1.0548	1.4021
9.83_463.3057	NA	C23 H46 N O6 P	463.306	9.83	POS	0.038131	0.1981	0.48098	-1.0559	1.3566
5.4_379.2106	NA	C19 H29 N3 O5	379.211	5.4	POS	0.011838	0.12994	0.47969	-1.0598	1.6018
4.9_191.0947	Nl8513000	C11 H13 N O2	191.095	4.9	POS	0.028443	0.17637	0.47894	-1.0621	1.4238
7.142_548.3938	NA	C30 H52 N4 O5	548.394	7.142	POS	0.046147	0.21515	0.47884	-1.0624	1.3105
5.863_301.095	Ocinaplon	C17 H11 N5 O	301.095	5.863	POS	0.031973	0.18254	0.47732	-1.067	1.3975
6.24_614.295	NA	C31 H42 N4 O9	614.295	6.24	POS	0.026637	0.17236	0.47585	-1.0714	1.4382
7.647_638.2949	NA	NA	638.295	7.647	POS	0.042999	0.2077	0.47577	-1.0717	1.3278
6.644_317.2024	NA	C16 H31 N O3 S	317.202	6.644	POS	0.028521	0.17642	0.47491	-1.0743	1.4231
7.796_425.3139	NA	C24 H43 N O5	425.314	7.796	POS	0.038956	0.19949	0.47484	-1.0745	1.3515
8.617_457.3272	NA	NA	457.327	8.617	POS	0.037719	0.19678	0.4747	-1.0749	1.3592
9.024_410.3225	NA	C17 H42 N6 O5	410.322	9.024	POS	0.023807	0.1632	0.47472	-1.0749	1.4625
5.349_187.0634	3-amino-2-naphthoic acid	C11 H9 N O2	187.063	5.349	POS	0.025304	0.16729	0.47384	-1.0775	1.4494
10.217_525.3056	O-{hydroxy[2-hydroxy-3-(stearoyloxy)propoxy]phosphoryl}-l-serine	C24 H48 N O9 P	525.306	10.217	NEG	0.025478	0.14117	0.47299	-1.0801	1.3552
9.488_499.35	NA	C28 H45 N5 O3	499.35	9.488	NEG	0.038425	0.15942	0.4729	-1.0804	1.2681
10.304_403.3293	NA	C22 H45 N O5	403.329	10.304	NEG	0.0087729	0.098055	0.47117	-1.0857	1.55
4.69_317.1739	Leucyltryptophan	C17 H23 N3 O3	317.174	4.69	POS	0.0051692	0.097203	0.47104	-1.0861	1.7446
9.681_319.2511	17α-methyl-androstan-3-hydroxyimine-17β-ol	C20 H33 N O2	319.251	9.681	POS	0.0014673	0.08056	0.4701	-1.0889	1.9258
10.236_405.3012	(3s,4s,4ar,6as,12bs,12cs)-4,12b,12c-trimethyl-4-(4-methyl-3-penten-1-yl)-1,2,3,4,4a,5,6,6a,7,12,12b,12c-dodecahydrobenzo[6,7]indeno[1,2-b]indol-3-ol	C28 H39 N O	405.301	10.236	NEG	0.030556	0.15035	0.46878	-1.093	1.3176
2.553_293.1739	Lys-phe	C15 H23 N3 O3	293.174	2.553	POS	0.013477	0.13452	0.46864	-1.0935	1.5774
8.804_357.2749	NA	C17 H35 N5 O3	357.275	8.804	POS	0.017616	0.14433	0.46809	-1.0952	1.5249
8.631_357.2748	NA	C17 H35 N5 O3	357.275	8.631	POS	0.026779	0.17236	0.46783	-1.096	1.4371
8.114_413.278	NA	C16 H40 N5 O5 P	413.278	8.114	POS	0.017301	0.14288	0.46704	-1.0984	1.5286
6.038_344.2178	[similar to: stercobilin; δmass: -250.1240 da]	NA	344.218	6.038	NEG	0.045535	0.16804	0.46635	-1.1005	1.2297
0.852_358.062	NA	C10 H21 N2 O6 P3	358.062	0.852	NEG	0.0096584	0.098642	0.46385	-1.1083	1.534
2.376_283.0916	8-hydroxy-deoxyguanosine	C10 H13 N5 O5	283.092	2.376	POS	0.0073226	0.10536	0.46303	-1.1108	1.6872
6.038_380.1945	NA	C19 H28 N2 O6	380.195	6.038	NEG	0.043405	0.16604	0.46216	-1.1135	1.2407
5.385_241.1314	Mfcd08277025	C12 H19 N O4	241.131	5.385	POS	0.039993	0.20033	0.46157	-1.1154	1.3453
3.758_347.1691	NA	C14 H25 N3 O7	347.169	3.758	POS	0.042573	0.2077	0.45957	-1.1216	1.3302
4.241_264.1474	Ethyl 4-(2-methoxyphenyl)piperazine-1-carboxylate	C14 H20 N2 O3	264.147	4.241	POS	0.0023585	0.088895	0.45843	-1.1252	1.8619
3.248_230.1627	Leu-val	C11 H22 N2 O3	230.163	3.248	NEG	0.0049821	0.093607	0.45771	-1.1275	1.6385
5.19_399.1638	NA	C17 H25 N3 O8	399.164	5.19	NEG	0.012864	0.11649	0.45764	-1.1277	1.4847
7.864_455.2864	NA	C24 H41 N O7	455.286	7.864	NEG	0.02786	0.14579	0.45657	-1.1311	1.3369
8.804_409.3192	NA	C24 H43 N O4	409.319	8.804	POS	0.0215	0.1599	0.45494	-1.1362	1.4841
7.777_386.2456	Medroxyprogesterone 17-acetate	C24 H34 O4	386.246	7.777	POS	0.027957	0.17423	0.45493	-1.1363	1.4276
7.948_453.3454	NA	C26 H47 N O5	453.345	7.948	POS	0.03723	0.19658	0.45466	-1.1371	1.3622
6.048_350.1477	NA	C18 H18 N6 O2	350.148	6.048	POS	0.0056731	0.097203	0.45409	-1.1389	1.7296
2.802_297.1072	7-methylguanosine	C11 H15 N5 O5	297.107	2.802	POS	0.011274	0.12931	0.45275	-1.1432	1.6108
6.961_314.1263	1,1'-(2,6-dimethyl-4-(3-nitrophenyl)-1,4-dihydropyridine-3,5-diyl)diethanone	C17 H18 N2 O4	314.126	6.961	NEG	0.0234	0.13858	0.45173	-1.1465	1.3724
8.804_410.3226	NA	C17 H42 N6 O5	410.323	8.804	POS	0.016845	0.14155	0.45165	-1.1467	1.5339
3.714_183.0894	Epinephrine	C9 H13 N O3	183.089	3.714	NEG	0.024301	0.13922	0.44946	-1.1537	1.3648
6.992_316.1419	NA	C17 H20 N2 O4	316.142	6.992	NEG	0.018547	0.12538	0.44555	-1.1663	1.4176
3.67_266.1266	2-{2-oxo-2-[4-(1h-pyrrol-1-yl)piperidino]ethoxy}acetic acid	C13 H18 N2 O4	266.127	3.67	POS	0.0099151	0.12462	0.44484	-1.1687	1.6342
9.569_386.3506	NA	C22 H46 N2 O3	386.351	9.569	POS	0.025291	0.16729	0.44454	-1.1696	1.4495
6.087_622.3365	NA	C32 H51 N2 O8 P	622.337	6.087	POS	0.032366	0.18299	0.44334	-1.1735	1.3947
7.794_385.2827	3-hydroxy-cis-5-tetradecenoylcarnitine	C21 H39 N O5	385.283	7.794	POS	0.044954	0.21237	0.44182	-1.1785	1.3169
10.065_414.2533	NA	C24 H35 Cl N4	414.253	10.065	NEG	0.047998	0.17517	0.44068	-1.1822	1.2175
5.571_306.1215	94536	C15 H18 N2 O5	306.122	5.571	POS	0.03098	0.18064	0.44049	-1.1828	1.4046
0.774_171.1133	NA	NA	171.113	0.774	POS	0.018022	0.14528	0.44014	-1.184	1.5203
8.832_431.3023	NA	C26 H41 N O4	431.302	8.832	POS	0.042455	0.20762	0.44	-1.1844	1.3309
3.369_192.1264	1-(4-methoxyphenyl)piperazine	C11 H16 N2 O	192.126	3.369	POS	0.013882	0.13546	0.43976	-1.1852	1.5717
5.588_289.095	Methyl 5-{[4-(acetylamino)phenoxy]methyl}-2-furoate	C15 H15 N O5	289.095	5.588	POS	0.040263	0.20043	0.43765	-1.1921	1.3436
4.396_244.1782	Leu-leu	C12 H24 N2 O3	244.178	4.396	NEG	0.017794	0.12481	0.43577	-1.1984	1.4254
7.537_520.3877	NA	C30 H52 N2 O5	520.388	7.537	POS	0.031135	0.18094	0.43482	-1.2015	1.4035
6.14_332.1371	NA	C17 H20 N2 O5	332.137	6.14	POS	0.024098	0.1632	0.43467	-1.202	1.4599
9.064_437.3505	NA	C26 H47 N O4	437.351	9.064	POS	0.03002	0.178	0.43257	-1.209	1.4117
7.882_470.2331	NA	C18 H39 N4 O6 P S	470.233	7.882	NEG	0.0065461	0.095207	0.43242	-1.2095	1.5969
2.488_283.0912	Guanosine	C10 H13 N5 O5	283.091	2.488	NEG	0.0062677	0.093607	0.43047	-1.216	1.6036
6.474_308.1256	Monocerin	C16 H20 O6	308.126	6.474	NEG	0.0087385	0.098055	0.42998	-1.2177	1.5506
6.961_377.122	NA	C17 H19 N3 O7	377.122	6.961	NEG	0.021112	0.13058	0.42903	-1.2208	1.3927
10.296_527.3575	NA	C26 H50 N5 O4 P	527.357	10.296	NEG	0.043036	0.16604	0.42896	-1.2211	1.2426
6.06_332.1371	NA	C17 H20 N2 O5	332.137	6.06	POS	0.0039061	0.095641	0.42663	-1.2289	1.7883
6.039_258.1728	NA	C16 H22 N2 O	258.173	6.039	NEG	0.024287	0.13922	0.42116	-1.2475	1.3649
8.548_438.2978	NA	C25 H42 O6	438.298	8.548	NEG	0.02981	0.14872	0.4205	-1.2498	1.3228
6.144_300.1109	Nppb	C16 H16 N2 O4	300.111	6.144	POS	0.024081	0.1632	0.41541	-1.2674	1.4601
5.719_318.1216	NA	C16 H18 N2 O5	318.122	5.719	POS	0.023642	0.1632	0.41469	-1.2699	1.464
7.539_537.2828	NA	NA	537.283	7.539	NEG	0.03604	0.15807	0.4141	-1.2719	1.2822
8.478_496.3392	4,7-dihydroxy-n,n,n-trimethyl-10-oxo-3,5,9-trioxa-4-phosphapentacosan-1-aminium 4-oxide	C24 H51 N O7 P	496.339	8.478	NEG	0.026515	0.14329	0.41377	-1.2731	1.3471
7.25_330.2194	Desoxycortone	C21 H30 O3	330.219	7.25	POS	0.03275	0.18328	0.4121	-1.2789	1.392
9.597_482.3601	NA	C28 H50 O6	482.36	9.597	NEG	0.0058836	0.093607	0.41157	-1.2808	1.6134
8.072_481.3403	NA	C27 H47 N O6	481.34	8.072	POS	0.03808	0.1981	0.41081	-1.2835	1.3569
10.382_553.373	NA	C27 H56 N O8 P	553.373	10.382	NEG	0.047939	0.17517	0.41025	-1.2854	1.2178
6.577_314.1263	NA	C17 H18 N2 O4	314.126	6.577	NEG	0.0010557	0.06237	0.41027	-1.2854	1.8414
10.142_378.2789	NA	C22 H39 N2 O P	378.279	10.142	NEG	0.034792	0.1543	0.41015	-1.2858	1.2899
6.568_332.1371	NA	C17 H20 N2 O5	332.137	6.568	POS	0.022236	0.16119	0.40888	-1.2902	1.477
10.332_364.2953	NA	C19 H36 N6 O	364.295	10.332	POS	0.016086	0.14155	0.40775	-1.2942	1.543
8.117_414.2744	NA	C22 H34 N6 O2	414.274	8.117	POS	0.015186	0.13796	0.40531	-1.3029	1.5543
4.129_394.2059	NA	C15 H30 N4 O8	394.206	4.129	NEG	0.028275	0.14718	0.40524	-1.3031	1.3339
4.9_318.1212	NA	C16 H18 N2 O5	318.121	4.9	NEG	0.013697	0.11649	0.40526	-1.3031	1.4735
7.542_536.2795	Mozenavir	C33 H36 N4 O3	536.279	7.542	NEG	0.028782	0.14799	0.40346	-1.3095	1.3302
6.943_553.3405	NA	C34 H43 N5 O2	553.341	6.943	POS	0.047046	0.21732	0.40267	-1.3123	1.3057
7.956_582.2477	Azelnidipine	C33 H34 N4 O6	582.248	7.956	NEG	0.040281	0.16194	0.40212	-1.3143	1.2576
4.531_258.1463	NA	C13 H22 O5	258.146	4.531	NEG	0.026848	0.14353	0.40183	-1.3153	1.3446
8.117_375.2854	NA	C17 H37 N5 O4	375.285	8.117	POS	0.017215	0.14288	0.40123	-1.3175	1.5295
5.299_256.1208	Ancymidol	C15 H16 N2 O2	256.121	5.299	NEG	0.0060568	0.093607	0.4004	-1.3205	1.6089
5.529_332.1369	NA	C17 H20 N2 O5	332.137	5.529	NEG	0.014838	0.11804	0.39977	-1.3228	1.4591
7.473_294.1368	Triamphos	C12 H19 N6 O P	294.137	7.473	POS	0.035444	0.19156	0.39916	-1.3249	1.3737
7.066_664.237	NA	C35 H41 N2 O7 P S	664.237	7.066	POS	0.022013	0.16119	0.39881	-1.3262	1.4791
2.381_551.1724	4-(4-chlorophenyl)-1-[4-(4-fluorophenyl)-4-oxobutyl]-4-piperidinyl d-glucopyranosiduronic acid	C27 H31 Cl F N O8	551.172	2.381	POS	0.047788	0.21976	0.39621	-1.3357	1.3018
5.188_318.1213	NA	C16 H18 N2 O5	318.121	5.188	NEG	0.0045284	0.093607	0.39203	-1.351	1.6525
5.169_161.0477	2-indolylformic acid	C9 H7 N O2	161.048	5.169	POS	0.040652	0.20155	0.38978	-1.3593	1.3413
3.728_280.1059	Α-aspartylphenylalanine	C13 H16 N2 O5	280.106	3.728	POS	0.020094	0.15406	0.38911	-1.3618	1.4981
6.12_316.1423	NA	C17 H20 N2 O4	316.142	6.12	POS	0.042058	0.20718	0.3877	-1.367	1.3331
8.335_820.546	NA	C45 H76 N2 O11	820.546	8.335	POS	0.0054192	0.097203	0.3871	-1.3692	1.737
7.67_472.2487	Sulukast	C25 H36 N4 O3 S	472.249	7.67	NEG	0.011687	0.10803	0.38226	-1.3874	1.5015
6.46_318.1216	NA	C16 H18 N2 O5	318.122	6.46	POS	0.024764	0.16643	0.38053	-1.3939	1.4541
8.435_398.2666	NA	C16 H39 N4 O5 P	398.267	8.435	NEG	0.015962	0.12215	0.38032	-1.3947	1.4457
9.978_422.2986	NA	C21 H38 N6 O3	422.299	9.978	NEG	0.014796	0.11804	0.37381	-1.4196	1.4596
9.973_404.2881	NA	C20 H40 N2 O6	404.288	9.973	NEG	0.014792	0.11804	0.37374	-1.4199	1.4596
6.395_314.1266	1,1'-(2,6-dimethyl-4-(3-nitrophenyl)-1,4-dihydropyridine-3,5-diyl)diethanone	C17 H18 N2 O4	314.127	6.395	POS	0.0084859	0.1128	0.3718	-1.4274	1.6618
5.23_205.074	5-methoxyindoleacetic acid	C11 H11 N O3	205.074	5.23	POS	0.0056044	0.097203	0.36607	-1.4498	1.7316
9.508_864.6221	NA	C44 H90 N4 O8 P2	864.622	9.508	POS	0.027105	0.17236	0.36255	-1.4637	1.4344
7.824_425.314	NA	C24 H43 N O5	425.314	7.824	POS	0.027881	0.17423	0.36132	-1.4686	1.4282
0.868_287.1956	Arg-leu	C12 H25 N5 O3	287.196	0.868	POS	0.04332	0.20859	0.36121	-1.4691	1.326
8.6_478.2356	Ethyl 3,5,6-tri-o-benzyl-d-glucofuranoside	C29 H34 O6	478.236	8.6	NEG	0.039169	0.15942	0.36072	-1.471	1.2638
0.871_268.1534	His-leu	C12 H20 N4 O3	268.153	0.871	POS	0.0051261	0.097203	0.36025	-1.4729	1.7459
8.815_438.2977	NA	C25 H42 O6	438.298	8.815	NEG	0.034596	0.1543	0.35809	-1.4816	1.2911
7.619_582.2476	Azelnidipine	C33 H34 N4 O6	582.248	7.619	POS	0.020034	0.15406	0.35605	-1.4898	1.4987
8.573_430.2695	NA	C23 H45 O P3	430.269	8.573	POS	0.024031	0.1632	0.35356	-1.5	1.4605
2.386_313.1385	NA	C12 H19 N5 O5	313.139	2.386	POS	0.0026777	0.091665	0.352	-1.5064	1.844
5.501_316.142	NA	C17 H20 N2 O4	316.142	5.501	NEG	0.033896	0.15364	0.35153	-1.5083	1.2955
0.779_358.1734	NA	C16 H26 N2 O7	358.173	0.779	POS	0.048587	0.22157	0.35112	-1.51	1.2977
9.059_768.6105	NA	C43 H87 N4 O P3	768.611	9.059	POS	0.031851	0.18254	0.35105	-1.5103	1.3983
7.006_470.1689	NA	C18 H27 N6 O7 P	470.169	7.006	POS	0.0046732	0.096516	0.34996	-1.5147	1.7606
0.685_218.0756	NA	C5 H10 N6 O4	218.076	0.685	POS	0.043896	0.20974	0.34942	-1.5169	1.3228
6.682_403.3085	Cb-25	C25 H41 N O3	403.308	6.682	POS	0.034163	0.18763	0.34368	-1.5409	1.3823
9.974_377.2694	NA	C20 H40 Cl N O3	377.269	9.974	NEG	0.0099338	0.099237	0.34111	-1.5517	1.5293
7.747_483.3559	NA	C27 H49 N O6	483.356	7.747	POS	0.00074725	0.069026	0.33509	-1.5774	2.0086
9.908_588.5596	NA	C38 H72 N2 O2	588.56	9.908	POS	0.012301	0.13105	0.33159	-1.5925	1.5946
10.762_466.3247	(1r,3s,5z)-5-[(2e)-2-{(1r,3as,7ar)-1-[(2r)-5,5-difluoro-7-hydroxy-7-methyl-2-octanyl]-7a-methyloctahydro-4h-inden-4-ylidene}ethylidene]-4-methylene-1,3-cyclohexanediol	C28 H44 F2 O3	466.325	10.762	NEG	0.01884	0.12538	0.3308	-1.596	1.4146
6.449_406.1375	NA	C20 H18 N6 O4	406.137	6.449	POS	0.049646	0.22395	0.33	-1.5994	1.2923
8.621_424.3187	Isopropyl unoprostone	C25 H44 O5	424.319	8.621	POS	0.034471	0.1885	0.33002	-1.5994	1.3802
0.657_97.9769	Phosphoric acid	H3 O4 P	97.9769	0.657	NEG	0.036864	0.15851	0.32976	-1.6005	1.2772
10.002_363.2537	Talinolol	C20 H33 N3 O3	363.254	10.002	NEG	0.026999	0.14356	0.32702	-1.6126	1.3434
10.146_381.2819	NA	C21 H39 N3 O S	381.282	10.146	NEG	0.022121	0.13422	0.3266	-1.6144	1.3835
9.063_838.5036	NA	C45 H87 Cl O S5	838.504	9.063	POS	0.033907	0.18689	0.32524	-1.6204	1.384
10.764_465.3212	NA	C23 H48 N O6 P	465.321	10.764	NEG	0.018695	0.12538	0.325	-1.6215	1.4161
8.116_409.3191	NA	C24 H43 N O4	409.319	8.116	POS	0.010676	0.12931	0.32494	-1.6218	1.6208
8.893_930.6027	NA	C52 H86 N2 O10 S	930.603	8.893	NEG	0.038626	0.15942	0.32411	-1.6255	1.2669
7.411_632.2493	NA	NA	632.249	7.411	NEG	0.0055933	0.093607	0.3233	-1.629	1.6211
8.331_802.5352	NA	C45 H74 N2 O10	802.535	8.331	POS	0.0042021	0.095648	0.32282	-1.6312	1.7771
6.25_332.1371	NA	C17 H20 N2 O5	332.137	6.25	POS	0.037398	0.19658	0.32265	-1.632	1.3612
8.116_80.0626	NA	C6 H8	80.0626	8.116	POS	0.012481	0.13105	0.3223	-1.6335	1.5919
9.059_375.2854	NA	C17 H37 N5 O4	375.285	9.059	POS	0.0046333	0.096489	0.32215	-1.6342	1.7619
0.781_143.5976	[similar to: 1-tetrahydro-1h-pyrrol-1-yl-3-[3-(trifluoromethyl)-1h-pyrazol-1-yl]propan-2-ol; δmass: -119.5270 da]	NA	143.598	0.781	POS	0.026994	0.17236	0.32151	-1.637	1.4353
5.693_332.1369	NA	C17 H20 N2 O5	332.137	5.693	NEG	0.0053358	0.093607	0.32073	-1.6406	1.6282
8.338_780.5536	NA	C49 H72 N4 O4	780.554	8.338	POS	0.0059716	0.097744	0.31823	-1.6519	1.7213
0.667_155.9354	[similar to: 3-phosphoglyceric acid; δmass: -30.0575 da]	NA	155.935	0.667	NEG	0.040765	0.16199	0.31751	-1.6551	1.2549
9.146_821.5799	NA	C42 H85 N3 O8 P2	821.58	9.146	POS	0.045277	0.21286	0.31673	-1.6587	1.3152
4.792_278.1625	Tolycaine	C15 H22 N2 O3	278.163	4.792	POS	0.0011848	0.072163	0.31641	-1.6601	1.953
8.739_452.3499	5alpha-cyprinol	C27 H48 O5	452.35	8.739	POS	0.0151	0.13772	0.31481	-1.6674	1.5554
7.892_632.2479	[similar to: bilirubin; δmass: 47.9844 da]	NA	632.248	7.892	POS	0.0037362	0.095641	0.31371	-1.6725	1.795
9.089_515.345	NA	C27 H49 N O8	515.345	9.089	NEG	0.0063358	0.093607	0.30885	-1.695	1.602
8.411_454.2379	NA	C24 H38 O6 S	454.238	8.411	NEG	0.042224	0.16506	0.30706	-1.7034	1.2469
8.334_762.543	NA	C44 H70 N6 O5	762.543	8.334	POS	0.038784	0.19902	0.30528	-1.7118	1.3526
6.856_364.1634	(10s)-juvenile hormone iii diol phosphate	C16 H29 O7 P	364.163	6.856	POS	0.0054623	0.097203	0.30484	-1.7139	1.7358
8.823_483.356	NA	C27 H49 N O6	483.356	8.823	POS	0.0079273	0.11006	0.30372	-1.7192	1.6736
10.143_379.285	NA	C20 H42 Cl N O3	379.285	10.143	NEG	0.020361	0.12987	0.29955	-1.7391	1.3997
8.974_440.3086	NA	C24 H46 N2 O P2	440.309	8.974	POS	0.030875	0.18064	0.29939	-1.7399	1.4054
8.829_880.617	NA	C51 H85 N4 O6 P	880.617	8.829	POS	0.020098	0.15406	0.29728	-1.7501	1.4981
7.769_556.3181	NA	C24 H48 N2 O12	556.318	7.769	POS	0.042983	0.2077	0.29355	-1.7683	1.3279
8.638_466.3288	3a,7a,12a,24-tetrahydroxy-5b-cholestan-26-oic acid	C27 H46 O6	466.329	8.638	NEG	0.0055446	0.093607	0.29333	-1.7694	1.6224
7.486_448.3018	(3s,5s)-3-[(e)-{(1r,3as,7ar)-7a-methyl-1-[(2r)-6-methyl-2-heptanyl]octahydro-4h-inden-4-ylidene}methyl]-1,3,4,5,6,7-hexahydro-2-benzothiophene-5-ol 2,2-dioxide	C27 H44 O3 S	448.302	7.486	POS	0.020736	0.15608	0.29202	-1.7758	1.4916
8.748_380.3077	NA	C27 H40 O	380.308	8.748	POS	0.0098187	0.12462	0.28923	-1.7897	1.6359
8.973_880.6171	NA	C52 H84 N2 O9	880.617	8.973	POS	0.029442	0.17686	0.2885	-1.7934	1.4161
5.694_395.1325	NA	C17 H21 N3 O8	395.132	5.694	NEG	0.029223	0.14821	0.28235	-1.8244	1.327
9.06_409.3192	NA	C24 H43 N O4	409.319	9.06	POS	0.0043084	0.095817	0.27983	-1.8374	1.7733
8.249_481.3403	NA	C27 H47 N O6	481.34	8.249	POS	0.0092501	0.1204	0.27923	-1.8405	1.6466
7.833_588.222	NA	C29 H37 N2 O9 P	588.222	7.833	POS	0.018941	0.15026	0.27867	-1.8434	1.5102
9.113_498.3548	NA	C24 H46 N6 O5	498.355	9.113	NEG	0.024853	0.13973	0.27855	-1.844	1.3603
8.511_454.2923	NA	C26 H38 N4 O3	454.292	8.511	NEG	0.039967	0.16134	0.27587	-1.8579	1.2593
9.925_365.2695	NA	C19 H40 Cl N O3	365.269	9.925	NEG	0.032983	0.15364	0.2758	-1.8583	1.3014
7.761_632.2479	NA	C25 H42 N6 O9 P2	632.248	7.761	POS	0.022665	0.16247	0.27395	-1.868	1.473
9.974_431.3242	NA	C23 H45 N O6	431.324	9.974	NEG	0.0050493	0.093607	0.27359	-1.8699	1.6365
8.029_632.248	NA	C33 H36 N4 O9	632.248	8.029	POS	0.04453	0.21156	0.27072	-1.8851	1.3192
8.772_469.3767	NA	C27 H51 N O5	469.377	8.772	POS	0.018488	0.14808	0.26832	-1.898	1.5152
8.815_430.2954	1-(4-acetyl-1-piperazinyl)-2-[(3r,4s)-3-{[5-(cyclohexylmethyl)-1,2-oxazol-3-yl]methyl}-4-piperidinyl]ethanone	C24 H38 N4 O3	430.295	8.815	POS	0.005883	0.097362	0.25799	-1.9546	1.7237
9.925_375.2982	NA	C20 H41 N O5	375.298	9.925	NEG	0.013224	0.11649	0.2522	-1.9874	1.4798
0.876_259.1895	Lys-leu	C12 H25 N3 O3	259.19	0.876	POS	0.0014062	0.079868	0.25076	-1.9956	1.9312
9.12_880.621	NA	C52 H84 N2 O9	880.621	9.12	NEG	0.015038	0.11804	0.25017	-1.999	1.4566
7.967_477.3454	NA	C28 H47 N O5	477.345	7.967	POS	0.024775	0.16643	0.25015	-1.9991	1.454
8.165_467.361	NA	C27 H49 N O5	467.361	8.165	POS	0.014019	0.1357	0.24933	-2.0039	1.5698
6.077_395.1325	NA	C17 H21 N3 O8	395.132	6.077	NEG	0.043323	0.16604	0.24777	-2.0129	1.2411
8.116_749.5666	NA	C38 H79 N5 O7 S	749.567	8.116	POS	0.0090724	0.1187	0.2476	-2.0139	1.65
10.144_406.3038	NA	C20 H42 N2 O6	406.304	10.144	NEG	0.013631	0.11649	0.24695	-2.0177	1.4744
9.571_323.2823	Mfcd00674434	C20 H37 N O2	323.282	9.571	POS	0.0052705	0.097203	0.24639	-2.021	1.7415
9.115_878.6058	NA	C56 H83 N2 O4 P	878.606	9.115	NEG	0.02049	0.12987	0.24622	-2.022	1.3985
8.625_826.6317	NA	C52 H82 N4 O4	826.632	8.625	POS	0.043859	0.20974	0.24445	-2.0324	1.323
9.11_428.2693	NA	C24 H41 Cl O4	428.269	9.11	NEG	0.0035307	0.093607	0.24309	-2.0404	1.6881
7.815_556.3361	NA	C28 H48 N2 O9	556.336	7.815	NEG	0.024165	0.13922	0.24193	-2.0474	1.3659
9.115_844.6458	[similar to: deoxycholic acid; δmass: 452.3531 da]	NA	844.646	9.115	NEG	0.0044728	0.093607	0.24173	-2.0486	1.6543
8.813_860.5907	NA	C52 H80 N2 O8	860.591	8.813	POS	0.0053314	0.097203	0.23789	-2.0716	1.7397
9.111_439.3009	NA	C18 H41 N5 O7	439.301	9.111	NEG	0.0097207	0.098642	0.23692	-2.0776	1.5329
8.513_471.2825	NA	C24 H41 N O8	471.283	8.513	NEG	0.015746	0.12167	0.23576	-2.0846	1.4482
9.063_806.5665	NA	C47 H85 O4 P3	806.567	9.063	POS	0.01458	0.13616	0.2347	-2.0911	1.5622
7.455_447.2984	NA	C20 H42 N5 O4 P	447.298	7.455	POS	0.011695	0.12931	0.2331	-2.101	1.604
8.936_430.2954	NA	C24 H38 N4 O3	430.295	8.936	POS	0.007745	0.10839	0.2328	-2.1028	1.6776
9.113_690.4552	NA	C40 H66 O7 S	690.455	9.113	NEG	0.0040854	0.093607	0.23085	-2.115	1.6674
8.936_860.5908	NA	C52 H80 N2 O8	860.591	8.936	POS	0.0082157	0.11158	0.22662	-2.1417	1.6674
10.146_343.3084	Cedefingol	C20 H41 N O3	343.308	10.146	NEG	0.0094189	0.098055	0.22484	-2.153	1.5382
9.924_392.2879	NA	C19 H40 N2 O6	392.288	9.924	NEG	0.023336	0.13858	0.22467	-2.1541	1.3729
7.96_477.3447	NA	C22 H48 N5 O4 P	477.345	7.96	NEG	0.018846	0.12538	0.22354	-2.1614	1.4145
8.929_880.621	NA	C53 H80 N6 O5	880.621	8.929	NEG	0.01347	0.11649	0.22347	-2.1618	1.4765
8.118_766.574	NA	C49 H74 N4 O3	766.574	8.118	POS	0.010987	0.12931	0.22331	-2.1629	1.6155
8.563_425.314	NA	C24 H43 N O5	425.314	8.563	POS	0.023082	0.1632	0.22293	-2.1654	1.4691
8.926_878.6057	NA	NA	878.606	8.926	NEG	0.01073	0.10506	0.22001	-2.1844	1.5162
9.114_455.2876	NA	C24 H41 N O7	455.288	9.114	NEG	0.0026207	0.093607	0.21938	-2.1885	1.7288
8.115_748.5636	NA	C48 H76 O6	748.564	8.115	POS	0.010838	0.12931	0.21728	-2.2023	1.6181
9.116_806.5699	NA	C50 H78 O8	806.57	9.116	NEG	0.0079898	0.098055	0.21452	-2.2208	1.5652
7.956_540.3399	NA	C22 H49 N6 O7 P	540.34	7.956	NEG	0.037924	0.15942	0.21297	-2.2313	1.271
7.257_432.2178	NA	C25 H38 P2 S	432.218	7.257	NEG	0.0052063	0.093607	0.21088	-2.2455	1.6319
9.572_341.2928	N-acetylsphingosine	C20 H39 N O3	341.293	9.572	POS	0.0036287	0.095641	0.20656	-2.2754	1.7994
8.14_442.2381	NA	C23 H38 O6 S	442.238	8.14	NEG	0.029194	0.14821	0.20479	-2.2878	1.3272
8.1_469.3768	NA	C27 H51 N O5	469.377	8.1	POS	0.011676	0.12931	0.2028	-2.3019	1.6043
9.97_341.2927	N-acetylsphingosine	C20 H39 N O3	341.293	9.97	NEG	0.004724	0.093607	0.20199	-2.3077	1.6463
9.064_840.5053	NA	C42 H84 N2 O4 S5	840.505	9.064	POS	0.0049391	0.097203	0.19706	-2.3433	1.7519
7.82_468.3451	5beta-scymnol	C27 H48 O6	468.345	7.82	POS	0.00015761	0.032823	0.1905	-2.3922	2.1702
7.867_530.2903	Proscillaridin	C30 H42 O8	530.29	7.867	NEG	0.011299	0.10678	0.18837	-2.4084	1.5073
7.253_447.298	NA	C20 H42 N5 O4 P	447.298	7.253	NEG	0.016236	0.12215	0.18475	-2.4364	1.4426
7.798_472.3188	NA	C29 H44 O5	472.319	7.798	POS	0.013436	0.13452	0.18464	-2.4372	1.5779
9.123_896.616	NA	C52 H84 N2 O10	896.616	9.123	NEG	0.042677	0.16604	0.18246	-2.4544	1.2445
7.568_554.3018	NA	C30 H43 N4 O4 P	554.302	7.568	NEG	0.03659	0.15807	0.1818	-2.4596	1.2789
7.667_473.3137	NA	C28 H43 N O5	473.314	7.667	POS	0.010639	0.12931	0.17906	-2.4815	1.6214
9.718_343.3086	Cedefingol	C20 H41 N O3	343.309	9.718	POS	0.0084127	0.11263	0.17615	-2.5051	1.6633
10.145_390.317	NA	NA	390.317	10.145	NEG	0.0051846	0.093607	0.17166	-2.5424	1.6325
8.77_497.4078	NA	C30 H51 N5 O	497.408	8.77	POS	0.0066287	0.098602	0.16954	-2.5603	1.704
10.144_389.3137	NA	C21 H43 N O5	389.314	10.144	NEG	0.004637	0.093607	0.1664	-2.5873	1.6491
9.087_488.3261	NA	C27 H49 Cl O5	488.326	9.087	NEG	0.0031229	0.093607	0.16399	-2.6083	1.7051
7.801_493.3404	NA	C28 H47 N O6	493.34	7.801	POS	0.0064588	0.098602	0.16312	-2.616	1.7083
7.345_493.3403	NA	C28 H47 N O6	493.34	7.345	POS	0.0026377	0.091665	0.16108	-2.6342	1.8461
8.644_880.6172	NA	C51 H85 N4 O6 P	880.617	8.644	POS	0.0029217	0.092662	0.15742	-2.6673	1.8314
8.142_832.5178	NA	C45 H78 N4 O4 P2 S	832.518	8.142	NEG	0.049761	0.17939	0.15604	-2.68	1.209
10.225_377.2695	NA	C20 H40 Cl N O3	377.269	10.225	NEG	0.04401	0.16604	0.1558	-2.6822	1.2375
8.695_880.6171	NA	C46 H85 N6 O8 P	880.617	8.695	POS	0.0022486	0.088895	0.15292	-2.7091	1.8685
7.253_510.2931	NA	C23 H49 N2 O4 P3	510.293	7.253	NEG	0.016666	0.12215	0.14519	-2.784	1.4377
8.736_880.6209	NA	C51 H85 N4 O6 P	880.621	8.736	NEG	0.0020837	0.093607	0.13805	-2.8568	1.7588
7.545_477.3454	NA	C28 H47 N O5	477.345	7.545	POS	0.004132	0.095648	0.13599	-2.8784	1.7797
8.645_881.6208	NA	NA	881.621	8.645	POS	0.001371	0.079677	0.13411	-2.8985	1.9345
7.458_477.3446	NA	C28 H47 N O5	477.345	7.458	NEG	0.0036083	0.093607	0.12067	-3.0509	1.6851
7.46_540.3399	NA	C28 H48 N2 O8	540.34	7.46	NEG	0.0058601	0.093607	0.11018	-3.1821	1.614
7.283_493.3395	NA	C29 H43 N5 O2	493.339	7.283	NEG	0.0034242	0.093607	0.10443	-3.2594	1.6924
7.185_556.3185	NA	C22 H51 N6 O4 P3	556.318	7.185	NEG	0.03213	0.15287	0.10129	-3.3035	1.307
9.635_385.2824	3-hydroxy-cis-5-tetradecenoylcarnitine	C21 H39 N O5	385.282	9.635	NEG	0.0028007	0.093607	0.092139	-3.44	1.7199
